# Supplementary material for: Machine learning-based integration develops an immune-derived lncRNA signature for improving outcomes in colorectal cancer
Source: Nat Commun. 2022 Feb 10;13:816. doi: 10.1038/s41467-022-28421-6 (PMC8831564; doi:10.1038/s41467-022-28421-6)
Supplement: Supplementary file 3 — Supplementary Data 1 [file 41467_2022_28421_MOESM3_ESM.xlsx]

## Sheet: Sheet1
Supplementary Data 1. A total of 791 lncRNAs was identified via ImmLnc algorithm.
lncRNA	pathway	pval	padj	ES	NES	nMoreExtreme	size	sigValue
ENSG00000272106	Cytokine_Receptors	0.00119048	0.0202381	0.481053	1.56668	0	292	0.997619
ENSG00000271806	Chemokine_Receptors	0.002331	0.0170683	0.678995	1.9929	0	44	0.995338
ENSG00000271806	TNF_Family_Members_Receptors	0.00217391	0.0170683	0.774751	1.88378	0	18	0.995652
ENSG00000259450	NaturalKiller_Cell_Cytotoxicity	0.00111359	0.0188889	0.535384	1.77065	0	127	0.997773
ENSG00000232519	Cytokine_Receptors	0.000999001	0.015984	0.617101	1.2455	0	292	0.998002
ENSG00000238290	Cytokine_Receptors	0.0019685	0.0330097	0.426784	1.72986	0	292	0.996063
ENSG00000228526	NaturalKiller_Cell_Cytotoxicity	0.00130719	0.0135135	0.52605	1.92909	0	127	0.997386
ENSG00000228526	TNF_Family_Members_Receptors	0.00158983	0.0135135	0.738654	1.8702	0	18	0.99682
ENSG00000232519	TNF_Family_Members_Receptors	0.00207039	0.0117322	0.759817	1.57672	1	18	0.995859
ENSG00000271989	Antigen_Processing_and_Presentation	0.00102669	0.0154004	0.587303	1.70859	0	135	0.997947
ENSG00000272078	Chemokine_Receptors	0.00127389	0.010828	0.686747	1.64464	0	44	0.997452
ENSG00000272078	Cytokine_Receptors	0.00102459	0.010828	0.562932	1.5821	0	292	0.997951
ENSG00000242258	Cytokine_Receptors	0.00220751	0.0230978	0.431158	1.43385	1	292	0.995585
ENSG00000224621	Cytokine_Receptors	0.00100301	0.00609319	0.452814	1.3994	0	292	0.997994
ENSG00000224621	Interleukins_Receptor	0.00241546	0.0102657	0.670483	1.71442	1	37	0.995169
ENSG00000224621	NaturalKiller_Cell_Cytotoxicity	0.00104712	0.00609319	0.508527	1.50416	0	127	0.997906
ENSG00000224621	TCRsignalingPathway	0.00107527	0.00609319	0.550929	1.58769	0	91	0.997849
ENSG00000268635	Chemokine_Receptors	0.00232558	0.0229111	0.58455	1.83855	0	44	0.995349
ENSG00000204362	Cytokines	0.001998	0.016983	0.474282	1.28444	1	423	0.996004
ENSG00000204362	Interferons	0.00125786	0.016983	0.83753	1.77465	0	17	0.997484
ENSG00000230424	Cytokine_Receptors	0.002	0.032	0.421016	1.32195	1	292	0.996
ENSG00000227066	Antigen_Processing_and_Presentation	0.00102459	0.017418	0.51265	1.54612	0	135	0.997951
ENSG00000117242	Antigen_Processing_and_Presentation	0.001001	0.00851703	0.604787	1.39154	0	135	0.997998
ENSG00000117242	NaturalKiller_Cell_Cytotoxicity	0.001002	0.00851703	0.608059	1.39715	0	127	0.997996
ENSG00000231105	BCRSignalingPathway	0.00103842	0.00588439	0.615155	1.54639	0	64	0.997923
ENSG00000231105	Cytokine_Receptors	0.000999001	0.00588439	0.53355	1.43515	0	292	0.998002
ENSG00000231105	TCRsignalingPathway	0.00101317	0.00588439	0.600246	1.54563	0	91	0.997974
ENSG00000230023	Chemokine_Receptors	0.00144092	0.0122478	0.656257	1.89569	0	44	0.997118
ENSG00000230023	Cytokine_Receptors	0.00111359	0.0122478	0.43011	1.56668	0	292	0.997773
ENSG00000264443	TNF_Family_Members	0.00136799	0.0232558	0.788121	1.6854	0	12	0.997264
ENSG00000228172	Cytokine_Receptors	0.000999001	0.0085	0.534302	1.29067	0	292	0.998002
ENSG00000228172	TCRsignalingPathway	0.001	0.0085	0.594866	1.39156	0	91	0.998
ENSG00000225886	Antimicrobials	0.000999001	0.016983	0.495367	1.24817	0	454	0.998002
ENSG00000264078	Cytokine_Receptors	0.001002	0.0170341	0.425669	1.45213	0	292	0.997996
ENSG00000268307	Cytokine_Receptors	0.00109051	0.00397475	0.44863	1.63558	0	292	0.997819
ENSG00000184856	Cytokine_Receptors	0.000999001	0.016983	0.545861	1.29003	0	292	0.998002
ENSG00000225667	Antimicrobials	0.00220751	0.0335306	0.32285	1.40231	0	454	0.995585
ENSG00000236434	Cytokine_Receptors	0.00101317	0.0172239	0.483917	1.53985	0	292	0.997974
ENSG00000272100	TCRsignalingPathway	0.00223464	0.0379888	0.523033	1.56967	1	91	0.995531
ENSG00000230138	BCRSignalingPathway	0.001998	0.033966	0.597259	1.38514	1	64	0.996004
ENSG00000233184	TGFb_Family_Member_Receptor	0.00217865	0.037037	0.826052	1.51658	1	12	0.995643
ENSG00000237413	TCRsignalingPathway	0.000999001	0.016983	0.548022	1.37866	0	91	0.998002
ENSG00000234184	Antimicrobials	0.000999001	0.00224868	0.565633	1.43042	0	454	0.998002
ENSG00000234184	BCRSignalingPathway	0.00110011	0.00224868	0.834236	1.96543	0	64	0.9978
ENSG00000234184	Chemokines	0.00105152	0.00224868	0.680281	1.66175	0	93	0.997897
ENSG00000234184	Chemokine_Receptors	0.00114548	0.00224868	0.798577	1.82203	0	44	0.997709
ENSG00000234184	Cytokines	0.000999001	0.00224868	0.570488	1.44528	0	423	0.998002
ENSG00000234184	Cytokine_Receptors	0.000999001	0.00224868	0.683941	1.7287	0	292	0.998002
ENSG00000234184	Interleukins_Receptor	0.00119048	0.00224868	0.844273	1.89117	0	37	0.997619
ENSG00000234184	NaturalKiller_Cell_Cytotoxicity	0.00101729	0.00224868	0.669987	1.66647	0	127	0.997965
ENSG00000234184	TCRsignalingPathway	0.00105263	0.00224868	0.782741	1.91132	0	91	0.997895
ENSG00000234184	TNF_Family_Members_Receptors	0.0013369	0.00227273	0.866874	1.77953	0	18	0.997326
ENSG00000267272	Cytokine_Receptors	0.000999001	0.015984	0.518803	1.32979	0	292	0.998002
ENSG00000231999	TCRsignalingPathway	0.000999001	0.016983	0.589295	1.32232	0	91	0.998002
ENSG00000224093	Cytokine_Receptors	0.00103413	0.0175801	0.491722	1.56152	0	292	0.997932
ENSG00000235565	Cytokine_Receptors	0.00100301	0.0170512	0.591396	1.62837	0	292	0.997994
ENSG00000231992	Cytokine_Receptors	0.00102145	0.0173647	0.461319	1.60706	0	292	0.997957
ENSG00000280040	TCRsignalingPathway	0.001	0.017	0.612248	1.35352	0	91	0.998
ENSG00000273382	TGFb_Family_Member_Receptor	0.00225989	0.0384181	0.768671	1.53001	1	12	0.99548
ENSG00000259834	BCRSignalingPathway	0.00200401	0.00688956	0.689735	1.38665	1	64	0.995992
ENSG00000259834	Cytokine_Receptors	0.000999001	0.00566667	0.607906	1.26896	0	292	0.998002
ENSG00000259834	Interleukins_Receptor	0.00202634	0.00688956	0.750479	1.48389	1	37	0.995947
ENSG00000259834	NaturalKiller_Cell_Cytotoxicity	0.000999001	0.00566667	0.628638	1.29057	0	127	0.998002
ENSG00000259834	TCRsignalingPathway	0.001	0.00566667	0.719972	1.46734	0	91	0.998
ENSG00000231437	Antimicrobials	0.00100806	0.00829268	0.525404	1.74183	0	454	0.997984
ENSG00000231437	BCRSignalingPathway	0.00243902	0.00829268	0.59276	1.69114	1	64	0.995122
ENSG00000231437	Chemokines	0.00234192	0.00829268	0.607829	1.81261	1	93	0.995316
ENSG00000231437	Cytokines	0.00201005	0.00829268	0.468337	1.55402	1	423	0.99598
ENSG00000231437	Cytokine_Receptors	0.00206186	0.00829268	0.522298	1.70168	1	292	0.995876
ENSG00000236137	Antigen_Processing_and_Presentation	0.00116279	0.00672468	0.493417	1.6072	0	135	0.997674
ENSG00000236137	NaturalKiller_Cell_Cytotoxicity	0.00116822	0.00672468	0.490047	1.58327	0	127	0.997664
ENSG00000236137	TCRsignalingPathway	0.00122549	0.00672468	0.552738	1.72073	0	91	0.997549
ENSG00000236137	TNF_Family_Members	0.00158228	0.00672468	0.78449	1.66698	0	12	0.996835
ENSG00000272583	BCRSignalingPathway	0.00103627	0.00880829	0.624497	1.69036	0	64	0.997927
ENSG00000272583	Interleukins_Receptor	0.00215517	0.0122126	0.668202	1.7045	1	37	0.99569
ENSG00000225187	TCRsignalingPathway	0.00102249	0.00880829	0.65578	1.83714	0	91	0.997955
ENSG00000237781	Chemokine_Receptors	0.00113636	0.00965909	0.700289	1.72625	0	44	0.997727
ENSG00000237781	Cytokine_Receptors	0.000999001	0.00965909	0.539784	1.50699	0	292	0.998002
ENSG00000203804	Cytokine_Receptors	0.001998	0.033966	0.483516	1.2968	1	292	0.996004
ENSG00000250734	Cytokine_Receptors	0.000999001	0.014985	0.508725	1.36118	0	292	0.998002
ENSG00000272405	Antimicrobials	0.00118624	0.0079033	0.421257	1.47896	0	454	0.997628
ENSG00000272405	Cytokine_Receptors	0.00127877	0.0079033	0.475148	1.61674	0	292	0.997442
ENSG00000272405	NaturalKiller_Cell_Cytotoxicity	0.0013947	0.0079033	0.604714	1.88958	0	127	0.997211
ENSG00000225670	Cytokine_Receptors	0.000999001	0.015984	0.611016	1.36456	0	292	0.998002
ENSG00000227741	Cytokine_Receptors	0.000999001	0.015984	0.520961	1.29475	0	292	0.998002
ENSG00000242258	NaturalKiller_Cell_Cytotoxicity	0.00125156	0.00489209	0.66946	2.22027	0	127	0.997497
ENSG00000273384	TCRsignalingPathway	0.000999001	0.016983	0.568953	1.42874	0	91	0.998002
ENSG00000261250	Cytokine_Receptors	0.00115207	0.0155251	0.513925	1.78567	0	292	0.997696
ENSG00000228918	Cytokine_Receptors	0.00100908	0.00912017	0.465647	1.4216	0	292	0.997982
ENSG00000228918	Interleukins_Receptor	0.00237812	0.013476	0.658565	1.66969	1	37	0.995244
ENSG00000228918	TCRsignalingPathway	0.00107296	0.00912017	0.580162	1.64743	0	91	0.997854
ENSG00000229989	Interferons	0.00111483	0.0189521	0.786058	1.65353	0	17	0.99777
ENSG00000229191	Cytokine_Receptors	0.000999001	0.016983	0.447485	1.31197	0	292	0.998002
ENSG00000261000	Cytokine_Receptors	0.0010846	0.0184382	0.420758	1.53337	0	292	0.997831
ENSG00000203706	Cytokines	0.001998	0.033966	0.540022	1.27169	1	423	0.996004
ENSG00000153363	Antigen_Processing_and_Presentation	0.00229885	0.0195402	0.518396	1.51884	1	135	0.995402
ENSG00000153363	NaturalKiller_Cell_Cytotoxicity	0.00116686	0.0195402	0.532825	1.54876	0	127	0.997666
ENSG00000269890	TCRsignalingPathway	0.000999001	0.015984	0.610323	1.33989	0	91	0.998002
ENSG00000258082	Antigen_Processing_and_Presentation	0.000999001	0.016983	0.523526	1.45569	0	135	0.998002
ENSG00000233355	Antigen_Processing_and_Presentation	0.0020429	0.00434116	0.546476	1.46399	1	135	0.995914
ENSG00000233355	Antimicrobials	0.000999001	0.00283712	0.525986	1.44343	0	454	0.998002
ENSG00000233355	BCRSignalingPathway	0.00108342	0.00283712	0.703372	1.77555	0	64	0.997833
ENSG00000233355	Chemokine_Receptors	0.00113379	0.00283712	0.789424	1.91946	0	44	0.997732
ENSG00000233355	Cytokine_Receptors	0.001	0.00283712	0.597165	1.63303	0	292	0.998
ENSG00000233355	Interleukins_Receptor	0.00116822	0.00283712	0.817608	1.94738	0	37	0.997664
ENSG00000233355	NaturalKiller_Cell_Cytotoxicity	0.00102249	0.00283712	0.694754	1.85361	0	127	0.997955
ENSG00000233355	TCRsignalingPathway	0.00104167	0.00283712	0.776676	2.03744	0	91	0.997917
ENSG00000260698	Cytokine_Receptors	0.000999001	0.016983	0.501058	1.34911	0	292	0.998002
ENSG00000235688	BCRSignalingPathway	0.001001	0.016016	0.580036	1.45346	0	64	0.997998
ENSG00000224885	TCRsignalingPathway	0.00205761	0.0329218	0.537861	1.53276	1	91	0.995885
ENSG00000225187	Antimicrobials	0.000999001	0.00567802	0.575822	1.43091	0	454	0.998002
ENSG00000231435	TCRsignalingPathway	0.001998	0.021312	0.541611	1.36412	1	91	0.996004
ENSG00000268307	Cytokines	0.000999001	0.016983	0.430569	1.34192	0	423	0.998002
ENSG00000243491	Cytokine_Receptors	0.002002	0.017017	0.439976	1.35933	1	292	0.995996
ENSG00000260077	Cytokine_Receptors	0.000999001	0.016983	0.506158	1.22617	0	292	0.998002
ENSG00000224184	Antimicrobials	0.00215517	0.0122126	0.362625	1.34388	1	454	0.99569
ENSG00000224184	Cytokines	0.00108578	0.0122126	0.401851	1.48536	0	423	0.997828
ENSG00000224184	Interleukins	0.00156986	0.0122126	0.621852	1.73774	0	38	0.99686
ENSG00000279526	Cytokine_Receptors	0.000999001	0.014985	0.570106	1.34105	0	292	0.998002
ENSG00000271936	Antigen_Processing_and_Presentation	0.00118483	0.0201422	0.527688	1.57159	0	135	0.99763
ENSG00000271133	BCRSignalingPathway	0.0010101	0.00585399	0.584702	1.51183	0	64	0.99798
ENSG00000236213	Chemokine_Receptors	0.00103306	0.00585399	0.63834	1.59265	0	44	0.997934
ENSG00000236213	NaturalKiller_Cell_Cytotoxicity	0.001998	0.00849151	0.494243	1.3375	1	127	0.996004
ENSG00000236213	TCRsignalingPathway	0.00100503	0.00585399	0.665258	1.76546	0	91	0.99799
ENSG00000224875	Antigen_Processing_and_Presentation	0.000999001	0.00424575	0.634218	1.49423	0	135	0.998002
ENSG00000224875	Antimicrobials	0.000999001	0.00424575	0.519335	1.25546	0	454	0.998002
ENSG00000224875	Chemokine_Receptors	0.00201005	0.00683417	0.678048	1.52454	1	44	0.99598
ENSG00000224875	NaturalKiller_Cell_Cytotoxicity	0.000999001	0.00424575	0.61465	1.44547	0	127	0.998002
ENSG00000224875	TCRsignalingPathway	0.000999001	0.00424575	0.702706	1.63379	0	91	0.998002
ENSG00000205054	TGFb_Family_Member	0.00210748	0.0316122	0.657009	1.59852	1	32	0.995785
ENSG00000225187	Cytokine_Receptors	0.001	0.017	0.52078	1.41034	0	292	0.998
ENSG00000236824	Cytokine_Receptors	0.001998	0.031968	0.491554	1.3503	1	292	0.996004
ENSG00000268635	Chemokine_Receptors	0.00166667	0.00566667	0.651293	1.83089	0	44	0.996667
ENSG00000234572	BCRSignalingPathway	0.00201207	0.0321932	0.594323	1.49024	1	64	0.995976
ENSG00000232613	TCRsignalingPathway	0.00201816	0.0343088	0.551373	1.45959	1	91	0.995964
ENSG00000230836	TCRsignalingPathway	0.001	0.017	0.6223	1.505	0	91	0.998
ENSG00000272564	TCRsignalingPathway	0.001	0.016	0.546214	1.45523	0	91	0.998
ENSG00000273445	Antigen_Processing_and_Presentation	0.00201005	0.00857719	0.528281	1.50033	1	135	0.99598
ENSG00000273445	Antimicrobials	0.001998	0.00857719	0.431372	1.24971	1	454	0.996004
ENSG00000273445	NaturalKiller_Cell_Cytotoxicity	0.00201816	0.00857719	0.530792	1.50245	1	127	0.995964
ENSG00000273445	TCRsignalingPathway	0.00104275	0.00857719	0.616864	1.70302	0	91	0.997914
ENSG00000232519	Cytokine_Receptors	0.000999001	0.00285044	0.488491	1.24414	0	292	0.998002
ENSG00000230140	Cytokine_Receptors	0.00121803	0.0207065	0.394504	1.5203	0	292	0.997564
ENSG00000223947	Chemokine_Receptors	0.00128205	0.0108974	0.681104	1.72559	0	44	0.997436
ENSG00000223947	Cytokine_Receptors	0.00101937	0.0108974	0.537851	1.60683	0	292	0.997961
ENSG00000226508	Cytokines	0.001002	0.00855992	0.412353	1.38259	0	423	0.997996
ENSG00000226508	Cytokine_Receptors	0.00100705	0.00855992	0.454482	1.50364	0	292	0.997986
ENSG00000259863	Cytokine_Receptors	0.000999001	0.015984	0.565324	1.17213	0	292	0.998002
ENSG00000233479	Cytokine_Receptors	0.000999001	0.015984	0.498289	1.31802	0	292	0.998002
ENSG00000237614	TGFb_Family_Member	0.00218818	0.0350109	0.679459	1.66714	1	32	0.995624
ENSG00000272789	Chemokine_Receptors	0.00232829	0.0197905	0.685384	1.60073	1	44	0.995343
ENSG00000272789	Cytokine_Receptors	0.00100301	0.0170512	0.598278	1.59521	0	292	0.997994
ENSG00000229203	Cytokine_Receptors	0.000999001	0.016983	0.481208	1.30332	0	292	0.998002
ENSG00000226806	Antigen_Processing_and_Presentation	0.00100604	0.00548133	0.612404	1.76017	0	135	0.997988
ENSG00000226806	NaturalKiller_Cell_Cytotoxicity	0.00100705	0.00548133	0.53819	1.5405	0	127	0.997986
ENSG00000226806	TCRsignalingPathway	0.00102775	0.00548133	0.556461	1.5536	0	91	0.997945
ENSG00000231890	Antigen_Processing_and_Presentation	0.000999001	0.016983	0.586447	1.34126	0	135	0.998002
ENSG00000279844	TGFb_Family_Member_Receptor	0.00212766	0.0361702	0.77306	1.59105	1	12	0.995745
ENSG00000228222	Cytokine_Receptors	0.000999001	0.016983	0.623056	1.50856	0	292	0.998002
ENSG00000232788	BCRSignalingPathway	0.00234742	0.00955056	0.462348	1.61243	0	64	0.995305
ENSG00000232788	TCRsignalingPathway	0.00249377	0.00955056	0.545532	1.99983	0	91	0.995012
ENSG00000279884	BCRSignalingPathway	0.001001	0.00850851	0.594778	1.4395	0	64	0.997998
ENSG00000279884	TCRsignalingPathway	0.000999001	0.00850851	0.581693	1.43874	0	91	0.998002
ENSG00000224189	Antimicrobials	0.00207469	0.0308343	0.434498	1.38924	1	454	0.995851
ENSG00000234663	Antigen_Processing_and_Presentation	0.00100604	0.00308306	0.635478	1.59655	0	135	0.997988
ENSG00000234663	Antimicrobials	0.000999001	0.00308306	0.551345	1.44137	0	454	0.998002
ENSG00000234663	BCRSignalingPathway	0.00103413	0.00308306	0.633573	1.53161	0	64	0.997932
ENSG00000234663	Chemokine_Receptors	0.00215285	0.00462963	0.684746	1.60154	1	44	0.995694
ENSG00000234663	Interleukins	0.00217865	0.00462963	0.694538	1.6059	1	38	0.995643
ENSG00000259450	Interleukins_Receptor	0.00108814	0.00308306	0.791451	1.82829	0	37	0.997824
ENSG00000234663	NaturalKiller_Cell_Cytotoxicity	0.00100503	0.00308306	0.662051	1.65929	0	127	0.99799
ENSG00000234663	TCRsignalingPathway	0.00101833	0.00308306	0.76631	1.89661	0	91	0.997963
ENSG00000231858	Interleukins_Receptor	0.00209864	0.0118923	0.656558	1.57329	1	37	0.995803
ENSG00000231858	NaturalKiller_Cell_Cytotoxicity	0.00100301	0.00855131	0.527596	1.36381	0	127	0.997994
ENSG00000259450	TCRsignalingPathway	0.00100604	0.00855131	0.660301	1.68819	0	91	0.997988
ENSG00000242258	TCRsignalingPathway	0.001	0.017	0.623256	1.46476	0	91	0.998
ENSG00000224137	TCRsignalingPathway	0.000999001	0.016983	0.631647	1.34485	0	91	0.998002
ENSG00000273361	Cytokine_Receptors	0.001	0.017	0.513369	1.40471	0	292	0.998
ENSG00000224090	Cytokine_Receptors	0.000999001	0.016983	0.508449	1.43544	0	292	0.998002
ENSG00000268603	Cytokine_Receptors	0.0010142	0.0172414	0.440664	1.47983	0	292	0.997972
ENSG00000270540	TGFb_Family_Member_Receptor	0.0014245	0.0242165	0.786916	1.69886	0	12	0.997151
ENSG00000233184	Cytokine_Receptors	0.000999001	0.014985	0.489336	1.21642	0	292	0.998002
ENSG00000229915	Chemokine_Receptors	0.00142045	0.0120739	0.647773	1.86686	0	44	0.997159
ENSG00000229915	Cytokine_Receptors	0.00110988	0.0120739	0.461269	1.67312	0	292	0.99778
ENSG00000237940	Cytokine_Receptors	0.00100705	0.0171198	0.513031	1.53106	0	292	0.997986
ENSG00000247095	Antigen_Processing_and_Presentation	0.00100301	0.00572969	0.546258	1.44269	0	135	0.997994
ENSG00000235831	NaturalKiller_Cell_Cytotoxicity	0.00100301	0.00572969	0.555083	1.46388	0	127	0.997994
ENSG00000235831	TCRsignalingPathway	0.00101112	0.00572969	0.640522	1.659	0	91	0.997978
ENSG00000189229	Interleukins	0.00233645	0.0309091	0.666834	2.05644	0	38	0.995327
ENSG00000228956	TGFb_Family_Member_Receptor	0.0011655	0.018648	0.813895	1.62034	0	12	0.997669
ENSG00000235493	TGFb_Family_Member_Receptor	0.00106724	0.0170758	0.813406	1.599	0	12	0.997866
ENSG00000279727	Cytokine_Receptors	0.0010846	0.0184382	0.48576	1.68102	0	292	0.997831
ENSG00000281100	Antimicrobials	0.000999001	0.00385051	0.491773	1.33391	0	454	0.998002
ENSG00000281100	BCRSignalingPathway	0.00218103	0.00617957	0.630162	1.56265	1	64	0.995638
ENSG00000281100	Cytokine_Receptors	0.000999001	0.00385051	0.576791	1.55476	0	292	0.998002
ENSG00000281100	Interleukins_Receptor	0.0011325	0.00385051	0.721924	1.68785	0	37	0.997735
ENSG00000281100	NaturalKiller_Cell_Cytotoxicity	0.00102041	0.00385051	0.623983	1.62805	0	127	0.997959
ENSG00000281100	TCRsignalingPathway	0.00103627	0.00385051	0.654771	1.67804	0	91	0.997927
ENSG00000232354	Cytokine_Receptors	0.00119617	0.0203349	0.634563	2.12227	0	292	0.997608
ENSG00000230454	Cytokine_Receptors	0.000999001	0.016983	0.540076	1.29905	0	292	0.998002
ENSG00000281358	Antigen_Processing_and_Presentation	0.0010661	0.00712788	0.60575	1.9371	0	135	0.997868
ENSG00000236301	Interleukins_Receptor	0.00125786	0.00712788	0.702118	1.9092	0	37	0.997484
ENSG00000281358	NaturalKiller_Cell_Cytotoxicity	0.00107991	0.00712788	0.580531	1.84665	0	127	0.99784
ENSG00000273356	TCRsignalingPathway	0.00201005	0.0321608	0.559042	1.44644	1	91	0.99598
ENSG00000184856	Cytokine_Receptors	0.000999001	0.00881743	0.571727	1.33117	0	292	0.998002
ENSG00000242428	Cytokine_Receptors	0.00116414	0.0197905	0.403482	1.49274	0	292	0.997672
ENSG00000241684	Cytokine_Receptors	0.000999001	0.016983	0.559378	1.23517	0	292	0.998002
ENSG00000268635	Antimicrobials	0.000999001	0.00193931	0.592928	1.41877	0	454	0.998002
ENSG00000241163	BCRSignalingPathway	0.00100705	0.00193931	0.754459	1.7336	0	64	0.997986
ENSG00000241163	Chemokines	0.001001	0.00193931	0.687197	1.5964	0	93	0.997998
ENSG00000241163	Chemokine_Receptors	0.00101729	0.00193931	0.824287	1.85734	0	44	0.997965
ENSG00000241163	Cytokines	0.000999001	0.00193931	0.577027	1.37907	0	423	0.998002
ENSG00000241163	Cytokine_Receptors	0.000999001	0.00193931	0.677575	1.60959	0	292	0.998002
ENSG00000241163	Interleukins_Receptor	0.00102669	0.00193931	0.825199	1.83143	0	37	0.997947
ENSG00000241163	NaturalKiller_Cell_Cytotoxicity	0.000999001	0.00193931	0.656727	1.53412	0	127	0.998002
ENSG00000241163	TCRsignalingPathway	0.001001	0.00193931	0.72432	1.68337	0	91	0.997998
ENSG00000243694	Antigen_Processing_and_Presentation	0.00219539	0.0373216	0.4789	1.57913	1	135	0.995609
ENSG00000229729	TCRsignalingPathway	0.000999001	0.016983	0.686324	1.2368	0	91	0.998002
ENSG00000240476	Cytokines	0.000999001	0.016983	0.568531	1.62584	0	423	0.998002
ENSG00000256628	Antigen_Processing_and_Presentation	0.0010101	0.0171717	0.619159	1.63975	0	135	0.99798
ENSG00000271856	BCRSignalingPathway	0.00100503	0.00346232	0.738738	1.67702	0	64	0.99799
ENSG00000271856	Chemokine_Receptors	0.00203046	0.00575296	0.694394	1.55236	1	44	0.995939
ENSG00000271856	Cytokine_Receptors	0.000999001	0.00346232	0.53852	1.27447	0	292	0.998002
ENSG00000271856	Interleukins_Receptor	0.00101833	0.00346232	0.729943	1.62284	0	37	0.997963
ENSG00000271856	NaturalKiller_Cell_Cytotoxicity	0.000999001	0.00346232	0.6417	1.50126	0	127	0.998002
ENSG00000271856	TCRsignalingPathway	0.00100301	0.00346232	0.734309	1.69275	0	91	0.997994
ENSG00000241224	Antimicrobials	0.00243309	0.0206813	0.356525	1.32353	0	454	0.995134
ENSG00000241224	Cytokines	0.00236407	0.0206813	0.437345	1.6107	0	423	0.995272
ENSG00000241288	Cytokine_Receptors	0.00101215	0.0172065	0.540258	1.61543	0	292	0.997976
ENSG00000279328	Cytokine_Receptors	0.00101317	0.0172239	0.451154	1.51546	0	292	0.997974
ENSG00000279507	BCRSignalingPathway	0.00219058	0.0124133	0.558644	1.59473	1	64	0.995619
ENSG00000279507	Cytokine_Receptors	0.00200803	0.0124133	0.432476	1.3669	1	292	0.995984
ENSG00000279507	TCRsignalingPathway	0.00106496	0.0124133	0.560468	1.6501	0	91	0.99787
ENSG00000249993	Antigen_Processing_and_Presentation	0.00105374	0.00297255	0.612632	1.82833	0	135	0.997893
ENSG00000249993	Antimicrobials	0.001	0.00297255	0.431158	1.35349	0	454	0.998
ENSG00000249993	BCRSignalingPathway	0.00114155	0.00297255	0.693774	1.93022	0	64	0.997717
ENSG00000249993	Chemokine_Receptors	0.00240096	0.00502364	0.665785	1.75749	1	44	0.995198
ENSG00000249993	Cytokine_Receptors	0.00100402	0.00297255	0.495082	1.54833	0	292	0.997992
ENSG00000249993	Interleukins_Receptor	0.00122399	0.00297255	0.728213	1.87536	0	37	0.997552
ENSG00000249993	NaturalKiller_Cell_Cytotoxicity	0.00105597	0.00297255	0.68905	2.04488	0	127	0.997888
ENSG00000249993	TCRsignalingPathway	0.00109051	0.00297255	0.774286	2.22718	0	91	0.997819
ENSG00000236301	Chemokines	0.00129032	0.00284471	0.588666	1.76567	0	93	0.997419
ENSG00000241679	Interleukins_Receptor	0.00109649	0.00932018	0.634299	1.61352	0	37	0.997807
ENSG00000241679	TCRsignalingPathway	0.00102145	0.00932018	0.580372	1.61438	0	91	0.997957
ENSG00000243629	Antigen_Processing_and_Presentation	0.00197628	0.0335968	0.573288	2.12755	0	135	0.996047
ENSG00000279673	Antigen_Processing_and_Presentation	0.00100503	0.0170854	0.55275	1.43936	0	135	0.99799
ENSG00000223387	Antigen_Processing_and_Presentation	0.001	0.017	0.535789	1.33767	0	135	0.998
ENSG00000223387	NaturalKiller_Cell_Cytotoxicity	0.002	0.017	0.532662	1.32778	1	127	0.996
ENSG00000231310	Chemokine_Receptors	0.00105152	0.0178759	0.646622	1.59536	0	44	0.997897
ENSG00000203645	Antimicrobials	0.00101523	0.0172589	0.440435	1.40789	0	454	0.99797
ENSG00000233308	BCRSignalingPathway	0.0010917	0.00394432	0.725497	1.87022	0	64	0.997817
ENSG00000233308	Chemokine_Receptors	0.00229095	0.00621913	0.736497	1.82312	1	44	0.995418
ENSG00000233308	Cytokine_Receptors	0.000999001	0.00394432	0.641503	1.80349	0	292	0.998002
ENSG00000233308	Interleukins_Receptor	0.00116009	0.00394432	0.839168	2.04496	0	37	0.99768
ENSG00000233308	NaturalKiller_Cell_Cytotoxicity	0.00102775	0.00394432	0.620517	1.69658	0	127	0.997945
ENSG00000233308	TCRsignalingPathway	0.00105374	0.00394432	0.727307	1.9516	0	91	0.997893
ENSG00000229155	Cytokine_Receptors	0.000999001	0.016983	0.576095	1.24054	0	292	0.998002
ENSG00000242086	Cytokine_Receptors	0.001998	0.033966	0.527114	1.2801	1	292	0.996004
ENSG00000223783	Antimicrobials	0.00100908	0.00987224	0.446308	1.50718	0	454	0.997982
ENSG00000223783	Chemokines	0.00116144	0.00987224	0.546691	1.65298	0	93	0.997677
ENSG00000224614	Chemokine_Receptors	0.00208768	0.0177453	0.684286	1.60361	1	44	0.995825
ENSG00000224614	Cytokine_Receptors	0.000999001	0.016983	0.537599	1.37994	0	292	0.998002
ENSG00000242258	Cytokine_Receptors	0.001998	0.033966	0.513101	1.26296	1	292	0.996004
ENSG00000272927	BCRSignalingPathway	0.00103306	0.00878099	0.618065	1.63531	0	64	0.997934
ENSG00000272927	Cytokine_Receptors	0.000999001	0.00878099	0.491644	1.40712	0	292	0.998002
ENSG00000248416	Chemokine_Receptors	0.00244798	0.0208078	0.655057	1.72891	1	44	0.995104
ENSG00000248416	Cytokine_Receptors	0.00100806	0.0171371	0.492762	1.52727	0	292	0.997984
ENSG00000272588	Cytokine_Receptors	0.000999001	0.016983	0.535264	1.44045	0	292	0.998002
ENSG00000280927	Chemokine_Receptors	0.00145349	0.0123547	0.741408	1.78916	0	44	0.997093
ENSG00000280927	Cytokine_Receptors	0.00112613	0.0123547	0.565038	1.65854	0	292	0.997748
ENSG00000253399	NaturalKiller_Cell_Cytotoxicity	0.00202429	0.0323887	0.505785	1.55523	1	127	0.995951
ENSG00000206113	Cytokine_Receptors	0.00110497	0.010468	0.47139	1.65621	0	292	0.99779
ENSG00000206113	NaturalKiller_Cell_Cytotoxicity	0.00123153	0.010468	0.552813	1.80404	0	127	0.997537
ENSG00000250137	Chemokine_Receptors	0.00105708	0.0089852	0.582494	1.54487	0	44	0.997886
ENSG00000250137	Cytokine_Receptors	0.000999001	0.0089852	0.479834	1.43472	0	292	0.998002
ENSG00000261121	Cytokine_Receptors	0.00177936	0.0123726	0.395558	1.48972	0	292	0.996441
ENSG00000261121	Interleukins_Receptor	0.00188679	0.0123726	0.701572	1.95965	0	37	0.996226
ENSG00000247193	TCRsignalingPathway	0.00113379	0.0192744	0.522109	1.66853	0	91	0.997732
ENSG00000261761	Cytokine_Receptors	0.00106045	0.0180276	0.440192	1.58561	0	292	0.997879
ENSG00000248936	Cytokine_Receptors	0.000999001	0.00871795	0.514261	1.42293	0	292	0.998002
ENSG00000248936	TCRsignalingPathway	0.00102564	0.00871795	0.622513	1.64298	0	91	0.997949
ENSG00000231160	Cytokine_Receptors	0.000999001	0.015984	0.522887	1.45881	0	292	0.998002
ENSG00000260519	TCRsignalingPathway	0.001	0.017	0.573706	1.41183	0	91	0.998
ENSG00000260878	TGFb_Family_Member_Receptor	0.00120773	0.0205314	0.79931	1.63164	0	12	0.997585
ENSG00000250696	Chemokine_Receptors	0.00201207	0.0160966	0.617184	1.45087	1	44	0.995976
ENSG00000250696	Cytokine_Receptors	0.000999001	0.015984	0.503024	1.27509	0	292	0.998002
ENSG00000261305	NaturalKiller_Cell_Cytotoxicity	0.00246914	0.0398126	0.528431	1.63483	0	127	0.995062
ENSG00000249049	TCRsignalingPathway	0.00104275	0.0177268	0.562326	1.62291	0	91	0.997914
ENSG00000268307	Chemokine_Receptors	0.00102669	0.0087269	0.679451	1.58691	0	44	0.997947
ENSG00000250103	TCRsignalingPathway	0.001001	0.016016	0.560937	1.45571	0	91	0.997998
ENSG00000227145	Antigen_Processing_and_Presentation	0.0020141	0.00380441	0.564236	1.53283	1	135	0.995972
ENSG00000227145	Antimicrobials	0.000999001	0.00256024	0.49548	1.39476	0	454	0.998002
ENSG00000227145	BCRSignalingPathway	0.00104932	0.00256024	0.706727	1.83818	0	64	0.997901
ENSG00000227145	Chemokine_Receptors	0.00107643	0.00256024	0.755421	1.91646	0	44	0.997847
ENSG00000227145	Cytokine_Receptors	0.000999001	0.00256024	0.528142	1.47437	0	292	0.998002
ENSG00000227145	Interleukins_Receptor	0.00108578	0.00256024	0.809763	2.02347	0	37	0.997828
ENSG00000271133	NaturalKiller_Cell_Cytotoxicity	0.00100908	0.00256024	0.668168	1.80882	0	127	0.997982
ENSG00000227145	TCRsignalingPathway	0.00102145	0.00256024	0.78644	2.09821	0	91	0.997957
ENSG00000227145	TNF_Family_Members_Receptors	0.00120482	0.00256024	0.832259	1.8694	0	18	0.99759
ENSG00000251555	Cytokines	0.00242718	0.013754	0.386028	1.76863	0	423	0.995146
ENSG00000251555	Interleukins	0.0020284	0.013754	0.564122	1.85336	0	38	0.995943
ENSG00000248810	Antigen_Processing_and_Presentation	0.00125313	0.0109114	0.451546	1.5877	0	135	0.997494
ENSG00000248810	NaturalKiller_Cell_Cytotoxicity	0.0012837	0.0109114	0.501466	1.73953	0	127	0.997433
ENSG00000251687	Cytokine_Receptors	0.00233372	0.035865	0.386464	1.42196	1	292	0.995333
ENSG00000260303	Antimicrobials	0.000999001	0.00344478	0.48296	1.28521	0	454	0.998002
ENSG00000260303	BCRSignalingPathway	0.00101317	0.00344478	0.775922	1.93787	0	64	0.997974
ENSG00000260303	Cytokine_Receptors	0.000999001	0.00344478	0.590084	1.55832	0	292	0.998002
ENSG00000260303	NaturalKiller_Cell_Cytotoxicity	0.001	0.00344478	0.598143	1.53217	0	127	0.998
ENSG00000260303	TCRsignalingPathway	0.001002	0.00344478	0.71477	1.80789	0	91	0.997996
ENSG00000248571	BCRSignalingPathway	0.0010395	0.00307303	0.718965	1.85069	0	64	0.997921
ENSG00000248571	Chemokine_Receptors	0.00107181	0.00307303	0.765399	1.88886	0	44	0.997856
ENSG00000248571	Cytokine_Receptors	0.000999001	0.00307303	0.618267	1.68698	0	292	0.998002
ENSG00000248571	Interleukins_Receptor	0.0010846	0.00307303	0.809272	1.97382	0	37	0.997831
ENSG00000248571	NaturalKiller_Cell_Cytotoxicity	0.00100604	0.00307303	0.624149	1.66929	0	127	0.997988
ENSG00000248571	TCRsignalingPathway	0.00101523	0.00307303	0.728596	1.91992	0	91	0.99797
ENSG00000248571	TNF_Family_Members_Receptors	0.00236967	0.00575491	0.810376	1.76288	1	18	0.995261
ENSG00000251061	Cytokine_Receptors	0.00141243	0.0236769	0.427418	1.62788	0	292	0.997175
ENSG00000180712	Cytokine_Receptors	0.00108696	0.0184783	0.427496	1.48627	0	292	0.997826
ENSG00000249096	Cytokines	0.00212089	0.0096181	0.496432	1.51313	1	423	0.995758
ENSG00000249096	Cytokine_Receptors	0.00112867	0.0096181	0.641543	1.91259	0	292	0.997743
ENSG00000249096	TCRsignalingPathway	0.00135685	0.0096181	0.767749	2.06353	0	91	0.997286
ENSG00000251230	Antigen_Processing_and_Presentation	0.002002	0.031968	0.541001	1.40211	1	135	0.995996
ENSG00000279943	Antigen_Processing_and_Presentation	0.00117233	0.0199297	0.529364	1.82462	0	135	0.997655
ENSG00000251165	Cytokine_Receptors	0.000999001	0.016983	0.482593	1.57739	0	292	0.998002
ENSG00000250829	Cytokines	0.00102459	0.017418	0.422891	1.44553	0	423	0.997951
ENSG00000215246	Cytokine_Receptors	0.001998	0.033966	0.500725	1.27551	1	292	0.996004
ENSG00000279908	Cytokine_Receptors	0.0017452	0.0184382	0.353844	1.44901	0	292	0.99651
ENSG00000248994	TGFb_Family_Member	0.00202224	0.0283114	0.679256	1.52203	1	32	0.995956
ENSG00000271715	NaturalKiller_Cell_Cytotoxicity	0.00132802	0.0225764	0.452996	1.63084	0	127	0.997344
ENSG00000259802	Antigen_Processing_and_Presentation	0.00116959	0.019883	0.578712	1.65571	0	135	0.997661
ENSG00000246214	TCRsignalingPathway	0.001998	0.031968	0.55933	1.33837	1	91	0.996004
ENSG00000250764	TCRsignalingPathway	0.00113766	0.0193402	0.594668	1.67917	0	91	0.997725
ENSG00000249492	TCRsignalingPathway	0.00100402	0.0160643	0.571341	1.41124	0	91	0.997992
ENSG00000250360	Interleukins_Receptor	0.00232288	0.0255255	0.626636	1.77788	1	37	0.995354
ENSG00000247345	NaturalKiller_Cell_Cytotoxicity	0.001001	0.017017	0.540991	1.41629	0	127	0.997998
ENSG00000247345	TCRsignalingPathway	0.002002	0.017017	0.565855	1.46651	1	91	0.995996
ENSG00000250889	Cytokine_Receptors	0.000999001	0.016983	0.526805	1.46725	0	292	0.998002
ENSG00000245556	Antigen_Processing_and_Presentation	0.00107991	0.0183585	0.589368	1.71849	0	135	0.99784
ENSG00000245526	Cytokine_Receptors	0.000999001	0.015984	0.52675	1.29352	0	292	0.998002
ENSG00000234292	Antimicrobials	0.000999001	0.016983	0.460909	1.26881	0	454	0.998002
ENSG00000249476	TCRsignalingPathway	0.001001	0.017017	0.547104	1.44202	0	91	0.997998
ENSG00000278921	Cytokines	0.000999001	0.0085	0.49259	1.3831	0	423	0.998002
ENSG00000278921	Cytokine_Receptors	0.001	0.0085	0.570112	1.58979	0	292	0.998
ENSG00000233006	Cytokine_Receptors	0.00119048	0.0202381	0.529835	1.81943	0	292	0.997619
ENSG00000238160	Antigen_Processing_and_Presentation	0.00101112	0.00311698	0.623202	1.79982	0	135	0.997978
ENSG00000238160	Antimicrobials	0.000999001	0.00311698	0.48171	1.4485	0	454	0.998002
ENSG00000238160	Chemokine_Receptors	0.00108578	0.00311698	0.642448	1.69121	0	44	0.997828
ENSG00000238160	Interleukins_Receptor	0.00110011	0.00311698	0.699141	1.80495	0	37	0.9978
ENSG00000238160	NaturalKiller_Cell_Cytotoxicity	0.00100908	0.00311698	0.658171	1.89656	0	127	0.997982
ENSG00000238160	TCRsignalingPathway	0.00102354	0.00311698	0.642046	1.80979	0	91	0.997953
ENSG00000234290	Interleukins_Receptor	0.00109409	0.00619985	0.765216	1.7275	0	37	0.997812
ENSG00000234290	NaturalKiller_Cell_Cytotoxicity	0.00100503	0.00619985	0.619189	1.52744	0	127	0.99799
ENSG00000234290	TCRsignalingPathway	0.00101729	0.00619985	0.688616	1.67534	0	91	0.997965
ENSG00000270177	Antigen_Processing_and_Presentation	0.00101626	0.0162602	0.521345	1.48365	0	135	0.997967
ENSG00000277619	Cytokine_Receptors	0.001998	0.033966	0.479078	1.22962	1	292	0.996004
ENSG00000248211	Antimicrobials	0.00103093	0.00930997	0.411969	1.41502	0	454	0.997938
ENSG00000248211	Cytokine_Receptors	0.00109529	0.00930997	0.541134	1.80816	0	292	0.997809
ENSG00000272255	BCRSignalingPathway	0.00113379	0.0192744	0.583086	1.66513	0	64	0.997732
ENSG00000278925	Cytokine_Receptors	0.00119332	0.0202864	0.454333	1.56455	0	292	0.997613
ENSG00000232519	Cytokine_Receptors	0.001998	0.02997	0.618316	1.21702	1	292	0.996004
ENSG00000245275	TCRsignalingPathway	0.00107296	0.0171674	0.545167	1.5119	0	91	0.997854
ENSG00000245812	Cytokine_Receptors	0.000999001	0.014985	0.578761	1.41859	0	292	0.998002
ENSG00000253522	Antigen_Processing_and_Presentation	0.00218341	0.0041514	0.552544	1.80101	0	135	0.995633
ENSG00000253522	Antimicrobials	0.00214592	0.0041514	0.611065	2.2778	0	454	0.995708
ENSG00000253522	Chemokines	0.00207469	0.0041514	0.666539	2.09182	0	93	0.995851
ENSG00000253522	Cytokines	0.00212766	0.0041514	0.493999	1.83276	0	423	0.995745
ENSG00000253522	Cytokine_Receptors	0.0021978	0.0041514	0.4252	1.52242	0	292	0.995604
ENSG00000253522	Interleukins	0.00215517	0.0041514	0.788763	2.1019	0	38	0.99569
ENSG00000253522	Interleukins_Receptor	0.00214133	0.0041514	0.781955	2.0833	0	37	0.995717
ENSG00000253522	NaturalKiller_Cell_Cytotoxicity	0.00215054	0.0041514	0.705955	2.28082	0	127	0.995699
ENSG00000225187	TCRsignalingPathway	0.00209644	0.0041514	0.78322	2.45376	0	91	0.995807
ENSG00000254391	Chemokines	0.00224719	0.0382022	0.476672	1.85067	0	93	0.995506
ENSG00000250274	Antigen_Processing_and_Presentation	0.002002	0.00680681	0.532398	1.41102	1	135	0.995996
ENSG00000250274	Antimicrobials	0.000999001	0.00595238	0.522851	1.42646	0	454	0.998002
ENSG00000250274	Chemokines	0.00100908	0.00595238	0.594681	1.57064	0	93	0.997982
ENSG00000250274	Chemokine_Receptors	0.00105042	0.00595238	0.698415	1.73398	0	44	0.997899
ENSG00000236301	NaturalKiller_Cell_Cytotoxicity	0.002	0.00680681	0.554027	1.46887	1	127	0.996
ENSG00000235172	Antimicrobials	0.000999001	0.0127756	0.45663	1.32154	0	454	0.998002
ENSG00000235172	Chemokines	0.00200602	0.0127756	0.505773	1.40094	1	93	0.995988
ENSG00000261305	Cytokine_Receptors	0.000999001	0.00566667	0.537066	1.32777	0	292	0.998002
ENSG00000248596	Antigen_Processing_and_Presentation	0.00131062	0.004782	0.530116	1.60502	0	135	0.997379
ENSG00000248596	Antimicrobials	0.00108578	0.004782	0.518215	1.72593	0	454	0.997828
ENSG00000248596	Cytokine_Receptors	0.00114548	0.004782	0.478804	1.56036	0	292	0.997709
ENSG00000248596	NaturalKiller_Cell_Cytotoxicity	0.00131406	0.004782	0.655167	1.97406	0	127	0.997372
ENSG00000248596	TCRsignalingPathway	0.00140647	0.004782	0.601182	1.72949	0	91	0.997187
ENSG00000248996	BCRSignalingPathway	0.0010142	0.00350515	0.663868	1.57933	0	64	0.997972
ENSG00000248996	Chemokine_Receptors	0.00103093	0.00350515	0.745071	1.72465	0	44	0.997938
ENSG00000248996	Cytokine_Receptors	0.000999001	0.00350515	0.572289	1.42551	0	292	0.998002
ENSG00000248996	NaturalKiller_Cell_Cytotoxicity	0.001002	0.00350515	0.59365	1.45172	0	127	0.997996
ENSG00000248996	TCRsignalingPathway	0.00100705	0.00350515	0.627211	1.5134	0	91	0.997986
ENSG00000249684	Antimicrobials	0.00116959	0.00691057	0.342999	1.36514	0	454	0.997661
ENSG00000249684	Chemokine_Receptors	0.00162602	0.00691057	0.660445	1.96881	0	44	0.996748
ENSG00000249684	Cytokine_Receptors	0.00125156	0.00691057	0.432466	1.65299	0	292	0.997497
ENSG00000249684	NaturalKiller_Cell_Cytotoxicity	0.00141443	0.00691057	0.46276	1.64104	0	127	0.997171
ENSG00000250999	Antigen_Processing_and_Presentation	0.00191205	0.0162524	0.647422	2.39089	0	135	0.996176
ENSG00000250999	Antimicrobials	0.00174825	0.0162524	0.320987	1.3398	0	454	0.996503
ENSG00000259450	Cytokines	0.000999001	0.00584795	0.551002	1.31393	0	423	0.998002
ENSG00000260604	Cytokine_Receptors	0.000999001	0.016983	0.523401	1.36892	0	292	0.998002
ENSG00000234817	TCRsignalingPathway	0.002002	0.034034	0.606381	1.41954	1	91	0.995996
ENSG00000225092	Interferons	0.0011919	0.0202622	0.801262	1.64546	0	17	0.997616
ENSG00000272097	Antigen_Processing_and_Presentation	0.0010846	0.0184382	0.631044	2.04232	0	135	0.997831
ENSG00000234261	Antigen_Processing_and_Presentation	0.000999001	0.00849151	0.630049	1.6892	0	135	0.998002
ENSG00000234261	Antimicrobials	0.000999001	0.00849151	0.432994	1.20364	0	454	0.998002
ENSG00000226786	Cytokine_Receptors	0.001998	0.031968	0.489258	1.3502	1	292	0.996004
ENSG00000229274	Chemokines	0.001998	0.011322	0.638371	1.45784	1	93	0.996004
ENSG00000229274	Cytokines	0.001998	0.011322	0.523087	1.23002	1	423	0.996004
ENSG00000271133	Cytokine_Receptors	0.000999001	0.011322	0.583756	1.36533	0	292	0.998002
ENSG00000231226	Interleukins_Receptor	0.00105485	0.0179325	0.62404	1.51783	0	37	0.99789
ENSG00000204528	TCRsignalingPathway	0.001998	0.033966	0.58359	1.38939	1	91	0.996004
ENSG00000272501	BCRSignalingPathway	0.00101833	0.0086558	0.583522	1.49832	0	64	0.997963
ENSG00000272501	Cytokine_Receptors	0.000999001	0.0086558	0.494584	1.33241	0	292	0.998002
ENSG00000228878	NaturalKiller_Cell_Cytotoxicity	0.00113636	0.00965909	0.559639	1.78333	0	127	0.997727
ENSG00000223534	Antigen_Processing_and_Presentation	0.00161031	0.00537634	0.823286	2.67944	0	135	0.996779
ENSG00000223534	Antimicrobials	0.00134953	0.00537634	0.590757	2.18758	0	454	0.997301
ENSG00000268307	Interleukins_Receptor	0.00180832	0.00537634	0.772652	2.08634	0	37	0.996383
ENSG00000223534	NaturalKiller_Cell_Cytotoxicity	0.00162866	0.00537634	0.765605	2.4588	0	127	0.996743
ENSG00000130600	TCRsignalingPathway	0.00171821	0.00537634	0.770492	2.39009	0	91	0.996564
ENSG00000223534	TNF_Family_Members_Receptors	0.00189753	0.00537634	0.811649	1.90322	0	18	0.996205
ENSG00000237686	Antigen_Processing_and_Presentation	0.00169779	0.0165209	0.557218	1.85753	0	135	0.996604
ENSG00000262179	Cytokine_Receptors	0.00172117	0.0292599	0.39914	1.64358	0	292	0.996558
ENSG00000268307	Antimicrobials	0.000999001	0.0031499	0.414385	1.29328	0	454	0.998002
ENSG00000261116	Antigen_Processing_and_Presentation	0.00104167	0.00887265	0.60563	1.73932	0	135	0.997917
ENSG00000261116	NaturalKiller_Cell_Cytotoxicity	0.00104384	0.00887265	0.55344	1.58773	0	127	0.997912
ENSG00000233237	Cytokine_Receptors	0.000999001	0.015984	0.518621	1.29249	0	292	0.998002
ENSG00000203808	Cytokine_Receptors	0.000999001	0.014985	0.553275	1.26151	0	292	0.998002
ENSG00000260273	Cytokine_Receptors	0.0015873	0.016129	0.423387	1.64752	0	292	0.996825
ENSG00000260273	Interleukins_Receptor	0.00189753	0.016129	0.574187	1.6678	0	37	0.996205
ENSG00000227954	Chemokine_Receptors	0.00100301	0.00852558	0.636101	1.47371	0	44	0.997994
ENSG00000227954	Cytokine_Receptors	0.000999001	0.00852558	0.554407	1.36795	0	292	0.998002
ENSG00000226004	Antigen_Processing_and_Presentation	0.000999001	0.00850851	0.57784	1.34243	0	135	0.998002
ENSG00000226004	TCRsignalingPathway	0.001001	0.00850851	0.639702	1.47096	0	91	0.997998
ENSG00000231329	Cytokine_Receptors	0.000999001	0.016983	0.500805	1.30776	0	292	0.998002
ENSG00000234147	Antigen_Processing_and_Presentation	0.0021645	0.0319549	0.423151	1.71989	0	135	0.995671
ENSG00000233452	Cytokine_Receptors	0.001	0.017	0.533262	1.40601	0	292	0.998
ENSG00000235994	Cytokine_Receptors	0.00130039	0.0174359	0.362837	1.49887	0	292	0.997399
ENSG00000234647	Antigen_Processing_and_Presentation	0.000999001	0.015984	0.61919	1.64493	0	135	0.998002
ENSG00000273100	Cytokine_Receptors	0.001002	0.0170341	0.478741	1.47457	0	292	0.997996
ENSG00000271820	Antimicrobials	0.001998	0.011322	0.480663	1.23995	1	454	0.996004
ENSG00000271820	Cytokine_Receptors	0.000999001	0.0086558	0.570419	1.45897	0	292	0.998002
ENSG00000261305	TCRsignalingPathway	0.00101833	0.0086558	0.601174	1.49236	0	91	0.997963
ENSG00000249852	Cytokine_Receptors	0.000999001	0.015984	0.501345	1.25871	0	292	0.998002
ENSG00000229380	Cytokine_Receptors	0.000999001	0.016983	0.541197	1.49535	0	292	0.998002
ENSG00000176349	Interferons	0.00105597	0.0168955	0.890979	1.6854	0	17	0.997888
ENSG00000236708	Cytokine_Receptors	0.000999001	0.015984	0.472545	1.28204	0	292	0.998002
ENSG00000236708	Interleukins	0.00202224	0.016178	0.642547	1.5918	1	38	0.995956
ENSG00000227719	Cytokine_Receptors	0.00205128	0.0348718	0.492791	1.39832	1	292	0.995897
ENSG00000236039	Antimicrobials	0.001	0.00900424	0.470842	1.44865	0	454	0.998
ENSG00000236039	NaturalKiller_Cell_Cytotoxicity	0.00105932	0.00900424	0.5752	1.68492	0	127	0.997881
ENSG00000225541	BCRSignalingPathway	0.00100604	0.00855131	0.603644	1.59871	0	64	0.997988
ENSG00000225541	TCRsignalingPathway	0.001001	0.00855131	0.557159	1.50636	0	91	0.997998
ENSG00000122548	TGFb_Family_Member_Receptor	0.002442	0.041514	0.756715	1.62494	1	12	0.995116
ENSG00000233760	TGFb_Family_Member_Receptor	0.00128535	0.0218509	0.819334	1.71332	0	12	0.997429
ENSG00000272801	Cytokine_Receptors	0.001998	0.031968	0.510126	1.31072	1	292	0.996004
ENSG00000227017	Interleukins_Receptor	0.00230415	0.00734024	0.688939	2.09164	0	37	0.995392
ENSG00000227017	TCRsignalingPathway	0.00240964	0.00734024	0.526956	1.90354	0	91	0.995181
ENSG00000281332	Cytokine_Receptors	0.001002	0.0170341	0.515213	1.35979	0	292	0.997996
ENSG00000227544	Cytokine_Receptors	0.000999001	0.013986	0.517422	1.2744	0	292	0.998002
ENSG00000272908	TCRsignalingPathway	0.001998	0.033966	0.662252	1.31007	1	91	0.996004
ENSG00000260997	Antigen_Processing_and_Presentation	0.001	0.00234289	0.66838	1.694	0	135	0.998
ENSG00000260997	Antimicrobials	0.000999001	0.00234289	0.553999	1.43611	0	454	0.998002
ENSG00000260997	BCRSignalingPathway	0.00104058	0.00234289	0.680948	1.6517	0	64	0.997919
ENSG00000260997	Chemokine_Receptors	0.00107875	0.00234289	0.669097	1.56589	0	44	0.997843
ENSG00000260997	Cytokine_Receptors	0.000999001	0.00234289	0.53484	1.37906	0	292	0.998002
ENSG00000260997	Interleukins_Receptor	0.00110254	0.00234289	0.821884	1.89184	0	37	0.997795
ENSG00000260997	NaturalKiller_Cell_Cytotoxicity	0.001	0.00234289	0.666907	1.686	0	127	0.998
ENSG00000260997	TCRsignalingPathway	0.00101523	0.00234289	0.758604	1.88413	0	91	0.99797
ENSG00000260997	TNF_Family_Members_Receptors	0.00242131	0.00457358	0.800123	1.68243	1	18	0.995157
ENSG00000223829	Antimicrobials	0.00126263	0.0214646	0.434641	1.52629	0	454	0.997475
ENSG00000224057	Cytokine_Receptors	0.000999001	0.015984	0.494158	1.36214	0	292	0.998002
ENSG00000279072	Interferons	0.00105932	0.0180085	0.925104	1.54878	0	17	0.997881
ENSG00000229180	Cytokine_Receptors	0.00102987	0.0175077	0.52951	1.54289	0	292	0.99794
ENSG00000232756	Antimicrobials	0.00112108	0.0134921	0.529729	1.73277	0	454	0.997758
ENSG00000232756	Cytokine_Receptors	0.00239234	0.0135566	0.4606	1.47451	1	292	0.995215
ENSG00000232756	Interleukins_Receptor	0.0015873	0.0134921	0.716903	1.7772	0	37	0.996825
ENSG00000280325	Antigen_Processing_and_Presentation	0.00108578	0.00929978	0.537422	1.89411	0	135	0.997828
ENSG00000280325	NaturalKiller_Cell_Cytotoxicity	0.00109409	0.00929978	0.489233	1.71478	0	127	0.997812
ENSG00000236453	Cytokines	0.000999001	0.0097032	0.515888	1.65724	0	423	0.998002
ENSG00000236453	Interleukins	0.00114155	0.0097032	0.740556	2.00348	0	38	0.997717
ENSG00000237513	BCRSignalingPathway	0.001001	0.00850851	0.671651	1.63379	0	64	0.997998
ENSG00000237513	TCRsignalingPathway	0.000999001	0.00850851	0.646954	1.59665	0	91	0.998002
ENSG00000242258	Antigen_Processing_and_Presentation	0.00145985	0.0125926	0.653267	2.27591	0	135	0.99708
ENSG00000227199	NaturalKiller_Cell_Cytotoxicity	0.00148148	0.0125926	0.493867	1.69702	0	127	0.997037
ENSG00000232533	Antigen_Processing_and_Presentation	0.00139082	0.0217949	0.501889	1.64613	0	135	0.997218
ENSG00000229153	Antigen_Processing_and_Presentation	0.00102669	0.0164271	0.524	1.61072	0	135	0.997947
ENSG00000273419	Chemokine_Receptors	0.00119048	0.010119	0.656352	1.73121	0	44	0.997619
ENSG00000273419	Cytokine_Receptors	0.00100806	0.010119	0.499848	1.55922	0	292	0.997984
ENSG00000242258	Antigen_Processing_and_Presentation	0.00107181	0.00271046	0.728741	1.79208	0	135	0.997856
ENSG00000242258	Antimicrobials	0.000999001	0.00271046	0.618492	1.57666	0	454	0.998002
ENSG00000242258	BCRSignalingPathway	0.00115473	0.00271046	0.750389	1.74214	0	64	0.997691
ENSG00000242258	Chemokine_Receptors	0.00125156	0.00271046	0.842375	1.83687	0	44	0.997497
ENSG00000242258	Cytokine_Receptors	0.0010142	0.00271046	0.699373	1.76907	0	292	0.997972
ENSG00000242258	Interleukins_Receptor	0.00127551	0.00271046	0.856537	1.84672	0	37	0.997449
ENSG00000242258	NaturalKiller_Cell_Cytotoxicity	0.00108108	0.00271046	0.758513	1.85378	0	127	0.997838
ENSG00000242258	TCRsignalingPathway	0.00111359	0.00271046	0.83642	1.9966	0	91	0.997773
ENSG00000233878	Cytokine_Receptors	0.00118765	0.0142617	0.474963	1.60201	0	292	0.997625
ENSG00000233878	TGFb_Family_Member_Receptor	0.00167785	0.0142617	0.863473	1.7888	0	12	0.996644
ENSG00000233038	Chemokine_Receptors	0.0010582	0.00602837	0.69999	1.66383	0	44	0.997884
ENSG00000233038	Cytokine_Receptors	0.000999001	0.00602837	0.592404	1.53558	0	292	0.998002
ENSG00000233038	Interleukins_Receptor	0.00106383	0.00602837	0.737885	1.73588	0	37	0.997872
ENSG00000272839	Cytokine_Receptors	0.000999001	0.016983	0.475843	1.2679	0	292	0.998002
ENSG00000231419	Cytokine_Receptors	0.001	0.017	0.556303	1.58428	0	292	0.998
ENSG00000182366	Cytokine_Receptors	0.00100604	0.0171026	0.487744	1.56556	0	292	0.997988
ENSG00000279852	Cytokine_Receptors	0.000999001	0.016983	0.482641	1.38526	0	292	0.998002
ENSG00000253764	NaturalKiller_Cell_Cytotoxicity	0.00175131	0.010712	0.480609	1.71924	0	127	0.996497
ENSG00000253764	TCRsignalingPathway	0.0017331	0.010712	0.525255	1.81979	0	91	0.996534
ENSG00000253764	TNF_Family_Members_Receptors	0.00189036	0.010712	0.745015	1.87783	0	18	0.996219
ENSG00000248538	Antigen_Processing_and_Presentation	0.00142857	0.00809524	0.59441	1.87859	0	135	0.997143
ENSG00000248538	Antimicrobials	0.00118203	0.00809524	0.412959	1.4668	0	454	0.997636
ENSG00000248538	NaturalKiller_Cell_Cytotoxicity	0.00141243	0.00809524	0.508038	1.60022	0	127	0.997175
ENSG00000272267	Cytokine_Receptors	0.00200602	0.0170512	0.42093	1.44583	1	292	0.995988
ENSG00000272267	TNF_Family_Members_Receptors	0.001287	0.0170512	0.698793	1.69575	0	18	0.997426
ENSG00000253641	Chemokine_Receptors	0.00123001	0.0209102	0.584053	1.61899	0	44	0.99754
ENSG00000255354	BCRSignalingPathway	0.00101523	0.00442708	0.755907	1.81873	0	64	0.99797
ENSG00000255354	Chemokine_Receptors	0.00104167	0.00442708	0.692928	1.61946	0	44	0.997917
ENSG00000255354	Cytokine_Receptors	0.000999001	0.00442708	0.586431	1.4814	0	292	0.998002
ENSG00000255354	Interleukins_Receptor	0.00210748	0.0064688	0.662307	1.525	1	37	0.995785
ENSG00000255354	TCRsignalingPathway	0.00100705	0.00442708	0.637945	1.5598	0	91	0.997986
ENSG00000255354	TNF_Family_Members_Receptors	0.00228311	0.0064688	0.82786	1.73448	1	18	0.995434
ENSG00000253200	NaturalKiller_Cell_Cytotoxicity	0.00119474	0.0203106	0.569567	1.64175	0	127	0.997611
ENSG00000253986	NaturalKiller_Cell_Cytotoxicity	0.0021322	0.0181237	0.484842	1.5437	1	127	0.995736
ENSG00000253986	TNF_Family_Members	0.00133511	0.0181237	0.8227	1.7951	0	12	0.99733
ENSG00000279302	Cytokine_Receptors	0.001998	0.033966	0.507509	1.31336	1	292	0.996004
ENSG00000254129	Chemokine_Receptors	0.00127065	0.0108005	0.677409	1.94084	0	44	0.997459
ENSG00000254129	Cytokine_Receptors	0.00102564	0.0108005	0.543545	1.84395	0	292	0.997949
ENSG00000272256	Cytokine_Receptors	0.00100908	0.0171544	0.436211	1.47454	0	292	0.997982
ENSG00000254111	Cytokine_Receptors	0.00118906	0.020214	0.420154	1.4489	0	292	0.997622
ENSG00000253608	BCRSignalingPathway	0.0010142	0.00862069	0.582809	1.55723	0	64	0.997972
ENSG00000253608	Cytokine_Receptors	0.000999001	0.00862069	0.483305	1.36964	0	292	0.998002
ENSG00000253608	TGFb_Family_Member	0.00211193	0.0119676	0.638834	1.60129	1	32	0.995776
ENSG00000254777	Interleukins_Receptor	0.00172117	0.022942	0.723585	1.99534	0	37	0.996558
ENSG00000261618	Antigen_Processing_and_Presentation	0.00100301	0.00360551	0.621488	1.58112	0	135	0.997994
ENSG00000261618	Antimicrobials	0.000999001	0.00360551	0.509002	1.33204	0	454	0.998002
ENSG00000261618	Interleukins_Receptor	0.00106045	0.00360551	0.71198	1.67791	0	37	0.997879
ENSG00000261618	NaturalKiller_Cell_Cytotoxicity	0.00100604	0.00360551	0.621609	1.5772	0	127	0.997988
ENSG00000261618	TCRsignalingPathway	0.00101317	0.00360551	0.690136	1.73781	0	91	0.997974
ENSG00000253214	TCRsignalingPathway	0.000999001	0.016983	0.591588	1.39599	0	91	0.998002
ENSG00000253878	BCRSignalingPathway	0.00121359	0.00363559	0.562864	1.70048	0	64	0.997573
ENSG00000253878	Chemokine_Receptors	0.00131062	0.00363559	0.609243	1.74068	0	44	0.997379
ENSG00000253878	Cytokine_Receptors	0.00102881	0.00363559	0.503312	1.76678	0	292	0.997942
ENSG00000253878	Interleukins_Receptor	0.00131926	0.00363559	0.692764	1.93879	0	37	0.997361
ENSG00000253878	TCRsignalingPathway	0.00116279	0.00363559	0.568133	1.80794	0	91	0.997674
ENSG00000253878	TNF_Family_Members	0.00149701	0.00363559	0.841421	1.85263	0	12	0.997006
ENSG00000253878	TNF_Family_Members_Receptors	0.00138696	0.00363559	0.797247	1.95988	0	18	0.997226
ENSG00000245080	BCRSignalingPathway	0.00105263	0.00465498	0.644086	1.65147	0	64	0.997895
ENSG00000245080	Chemokine_Receptors	0.00108814	0.00465498	0.662783	1.64219	0	44	0.997824
ENSG00000245080	Cytokine_Receptors	0.001	0.00465498	0.55542	1.52458	0	292	0.998
ENSG00000245080	Interleukins_Receptor	0.00109529	0.00465498	0.659788	1.6053	0	37	0.997809
ENSG00000261087	Cytokine_Receptors	0.00126103	0.0214376	0.448564	1.53832	0	292	0.997478
ENSG00000253796	BCRSignalingPathway	0.00248139	0.0140612	0.573075	1.80872	1	64	0.995037
ENSG00000253796	NaturalKiller_Cell_Cytotoxicity	0.00222222	0.0140612	0.4622	1.59152	1	127	0.995556
ENSG00000253796	TCRsignalingPathway	0.00116959	0.0140612	0.521441	1.72301	0	91	0.997661
ENSG00000225885	TCRsignalingPathway	0.0020284	0.0324544	0.570269	1.50744	1	91	0.995943
ENSG00000204949	Antimicrobials	0.00117647	0.02	0.470594	1.77739	0	454	0.997647
ENSG00000249816	BCRSignalingPathway	0.001002	0.00801603	0.601475	1.54903	0	64	0.997996
ENSG00000249816	Cytokine_Receptors	0.000999001	0.00801603	0.507493	1.38146	0	292	0.998002
ENSG00000245164	BCRSignalingPathway	0.00100604	0.00289116	0.71472	1.55494	0	64	0.997988
ENSG00000245164	Chemokine_Receptors	0.00101112	0.00289116	0.769312	1.63735	0	44	0.997978
ENSG00000245164	Cytokine_Receptors	0.000999001	0.00289116	0.599011	1.35704	0	292	0.998002
ENSG00000245164	Interleukins_Receptor	0.00102041	0.00289116	0.729236	1.52496	0	37	0.997959
ENSG00000245164	NaturalKiller_Cell_Cytotoxicity	0.000999001	0.00289116	0.675692	1.50143	0	127	0.998002
ENSG00000245164	TCRsignalingPathway	0.001001	0.00289116	0.747796	1.64326	0	91	0.997998
ENSG00000253595	Cytokines	0.000999001	0.00854271	0.435468	1.43468	0	423	0.998002
ENSG00000253595	Cytokine_Receptors	0.00100503	0.00854271	0.437064	1.41894	0	292	0.99799
ENSG00000271959	Cytokine_Receptors	0.001287	0.0185185	0.454459	1.57481	0	292	0.997426
ENSG00000255182	Chemokine_Receptors	0.00161551	0.0232664	0.761168	1.81501	0	44	0.996769
ENSG00000171889	Interferons	0.0014245	0.0242165	0.844352	1.87345	0	17	0.997151
ENSG00000260947	Cytokine_Receptors	0.000999001	0.015984	0.614488	1.33156	0	292	0.998002
ENSG00000230074	TGFb_Family_Member_Receptor	0.00218341	0.0371179	0.804164	1.56635	1	12	0.995633
ENSG00000279489	Cytokine_Receptors	0.000999001	0.014985	0.475493	1.28664	0	292	0.998002
ENSG00000281205	Cytokine_Receptors	0.00135501	0.0187328	0.523554	1.91612	0	292	0.99729
ENSG00000235387	Cytokine_Receptors	0.00103093	0.0175258	0.508526	1.73001	0	292	0.997938
ENSG00000260100	Interferons	0.00120337	0.0204573	0.745842	1.79275	0	17	0.997593
ENSG00000247363	TCRsignalingPathway	0.0011325	0.00411822	0.658516	1.96294	0	91	0.997735
ENSG00000224958	Cytokine_Receptors	0.000999001	0.014985	0.598328	1.27477	0	292	0.998002
ENSG00000235523	TNF_Family_Members_Receptors	0.00233645	0.0232877	0.755178	1.98611	0	18	0.995327
ENSG00000225937	Cytokine_Receptors	0.00182482	0.0180851	0.454793	1.7222	0	292	0.99635
ENSG00000260454	Interleukins	0.00236686	0.0402367	0.6273	1.74497	1	38	0.995266
ENSG00000235641	Interferons	0.00230947	0.039261	0.758815	1.70575	1	17	0.995381
ENSG00000225511	Cytokines	0.00128535	0.0140962	0.486315	1.93208	0	423	0.997429
ENSG00000225511	TGFb_Family_Member	0.00185185	0.0140962	0.700734	1.95865	0	32	0.996296
ENSG00000268926	Cytokine_Receptors	0.000999001	0.014985	0.515307	1.2833	0	292	0.998002
ENSG00000232519	TGFb_Family_Member	0.00163399	0.00694444	0.691306	1.87229	0	32	0.996732
ENSG00000268635	Chemokine_Receptors	0.00125313	0.00433121	0.589751	1.65716	0	44	0.997494
ENSG00000236643	TGFb_Family_Member_Receptor	0.00222965	0.0289855	0.796322	1.57123	1	12	0.995541
ENSG00000234055	Cytokine_Receptors	0.00100806	0.0171371	0.437395	1.4069	0	292	0.997984
ENSG00000225756	Chemokine_Receptors	0.00125945	0.00402462	0.693643	1.68918	0	44	0.997481
ENSG00000225756	Cytokine_Receptors	0.00101937	0.00402462	0.545121	1.58183	0	292	0.997961
ENSG00000225756	Interleukins_Receptor	0.00128205	0.00402462	0.702824	1.67532	0	37	0.997436
ENSG00000225756	NaturalKiller_Cell_Cytotoxicity	0.00108814	0.00402462	0.620472	1.71923	0	127	0.997824
ENSG00000225756	TCRsignalingPathway	0.00115607	0.00402462	0.659035	1.76051	0	91	0.997688
ENSG00000225756	TNF_Family_Members_Receptors	0.00142045	0.00402462	0.839484	1.77392	0	18	0.997159
ENSG00000228401	Cytokine_Receptors	0.000999001	0.016983	0.505698	1.33644	0	292	0.998002
ENSG00000228544	Cytokine_Receptors	0.000999001	0.016983	0.595709	1.32433	0	292	0.998002
ENSG00000281796	Chemokine_Receptors	0.00208117	0.0176899	0.647971	1.60168	1	44	0.995838
ENSG00000281796	Cytokine_Receptors	0.000999001	0.016983	0.519797	1.41285	0	292	0.998002
ENSG00000231298	Antimicrobials	0.0010142	0.00862944	0.415658	1.41964	0	454	0.997972
ENSG00000231298	Cytokines	0.00101523	0.00862944	0.407892	1.39016	0	423	0.99797
ENSG00000238266	NaturalKiller_Cell_Cytotoxicity	0.00102669	0.0174538	0.529421	1.66021	0	127	0.997947
ENSG00000268635	Interleukins_Receptor	0.00217391	0.0123188	0.647642	1.71776	1	37	0.995652
ENSG00000232591	NaturalKiller_Cell_Cytotoxicity	0.00100705	0.008647	0.485754	1.45516	0	127	0.997986
ENSG00000232591	TCRsignalingPathway	0.00101729	0.008647	0.600818	1.76234	0	91	0.997965
ENSG00000225383	Cytokines	0.0010142	0.0172414	0.427213	1.5267	0	423	0.997972
ENSG00000130600	Cytokine_Receptors	0.00211416	0.0119803	0.493017	1.38959	1	292	0.995772
ENSG00000273153	Chemokine_Receptors	0.00243013	0.0413123	0.556766	1.56596	1	44	0.99514
ENSG00000229124	TCRsignalingPathway	0.000999001	0.016983	0.668134	1.40921	0	91	0.998002
ENSG00000233968	Chemokines	0.00201613	0.0238848	0.603347	1.55465	1	93	0.995968
ENSG00000234504	Cytokine_Receptors	0.000999001	0.015984	0.467796	1.41737	0	292	0.998002
ENSG00000273363	TCRsignalingPathway	0.00200401	0.0340681	0.543726	1.47304	1	91	0.995992
ENSG00000264717	Cytokine_Receptors	0.00103734	0.0138211	0.555345	1.86605	0	292	0.997925
ENSG00000264717	TGFb_Family_Member_Receptor	0.00162602	0.0138211	0.825312	1.75336	0	12	0.996748
ENSG00000228878	Chemokine_Receptors	0.00100301	0.00852558	0.675354	1.54533	0	44	0.997994
ENSG00000272767	Cytokine_Receptors	0.000999001	0.016983	0.479983	1.35646	0	292	0.998002
ENSG00000231748	Chemokine_Receptors	0.0015748	0.0267717	0.625483	1.72514	0	44	0.99685
ENSG00000236154	TCRsignalingPathway	0.001001	0.017017	0.570411	1.49516	0	91	0.997998
ENSG00000280401	Cytokine_Receptors	0.000999001	0.015984	0.475176	1.37957	0	292	0.998002
ENSG00000279689	Chemokine_Receptors	0.00225734	0.0191874	0.69101	1.57628	1	44	0.995485
ENSG00000279689	Cytokine_Receptors	0.001	0.017	0.54067	1.37052	0	292	0.998
ENSG00000224195	TCRsignalingPathway	0.00203459	0.0325534	0.57292	1.47388	1	91	0.995931
ENSG00000204049	Cytokine_Receptors	0.00115741	0.0196759	0.39015	1.49406	0	292	0.997685
ENSG00000226659	Antigen_Processing_and_Presentation	0.00100705	0.0046652	0.514025	1.59492	0	135	0.997986
ENSG00000226659	Interleukins_Receptor	0.00109769	0.0046652	0.613506	1.69548	0	37	0.997805
ENSG00000226659	NaturalKiller_Cell_Cytotoxicity	0.00100806	0.0046652	0.501938	1.55326	0	127	0.997984
ENSG00000226659	TCRsignalingPathway	0.00102249	0.0046652	0.551697	1.67087	0	91	0.997955
ENSG00000237280	Chemokine_Receptors	0.00232558	0.019918	0.674309	1.96308	0	44	0.995349
ENSG00000180139	Cytokine_Receptors	0.000999001	0.014985	0.606018	1.38217	0	292	0.998002
ENSG00000261438	NaturalKiller_Cell_Cytotoxicity	0.0020555	0.0236675	0.551042	1.55186	1	127	0.995889
ENSG00000231025	BCRSignalingPathway	0.00103627	0.0176166	0.64837	1.5171	0	64	0.997927
ENSG00000236662	Cytokine_Receptors	0.001998	0.033966	0.510051	1.29496	1	292	0.996004
ENSG00000269609	Antigen_Processing_and_Presentation	0.00150602	0.0128012	0.624021	2.0783	0	135	0.996988
ENSG00000269609	NaturalKiller_Cell_Cytotoxicity	0.00145349	0.0128012	0.522605	1.74173	0	127	0.997093
ENSG00000247363	Cytokine_Receptors	0.0010846	0.0184382	0.482542	1.4973	0	292	0.997831
ENSG00000180066	Antigen_Processing_and_Presentation	0.00130378	0.0110821	0.535103	1.78578	0	135	0.997392
ENSG00000180066	Antimicrobials	0.00109769	0.0110821	0.421219	1.54217	0	454	0.997805
ENSG00000235245	Chemokine_Receptors	0.00212993	0.0181044	0.745991	1.53435	1	44	0.99574
ENSG00000235245	Cytokine_Receptors	0.000999001	0.016983	0.604967	1.32673	0	292	0.998002
ENSG00000230724	Cytokine_Receptors	0.000999001	0.016983	0.551736	1.31862	0	292	0.998002
ENSG00000254910	TCRsignalingPathway	0.00105374	0.0158061	0.52653	1.52096	0	91	0.997893
ENSG00000254815	Cytokine_Receptors	0.00102041	0.0133229	0.546647	1.51696	0	292	0.997959
ENSG00000254815	TNF_Family_Members_Receptors	0.0015674	0.0133229	0.848933	1.73528	0	18	0.996865
ENSG00000279672	Cytokine_Receptors	0.00104822	0.0178197	0.504779	1.50847	0	292	0.997904
ENSG00000255142	Chemokine_Receptors	0.00206612	0.035124	0.676331	1.4509	1	44	0.995868
ENSG00000229368	TCRsignalingPathway	0.000999001	0.016983	0.645075	1.59398	0	91	0.998002
ENSG00000255276	TCRsignalingPathway	0.00198413	0.0337302	0.429395	1.53982	0	91	0.996032
ENSG00000254645	Cytokine_Receptors	0.000999001	0.016983	0.578492	1.47015	0	292	0.998002
ENSG00000255186	Cytokine_Receptors	0.001998	0.033966	0.469716	1.29487	1	292	0.996004
ENSG00000280331	Cytokine_Receptors	0.00105374	0.0179136	0.410671	1.59588	0	292	0.997893
ENSG00000214797	BCRSignalingPathway	0.00103413	0.00879007	0.710245	1.7866	0	64	0.997932
ENSG00000214797	Chemokine_Receptors	0.00212089	0.0100711	0.673948	1.64351	1	44	0.995758
ENSG00000214797	Cytokine_Receptors	0.000999001	0.00879007	0.590395	1.55923	0	292	0.998002
ENSG00000214797	TNF_Family_Members_Receptors	0.00236967	0.0100711	0.79542	1.71011	1	18	0.995261
ENSG00000255139	TCRsignalingPathway	0.00121065	0.0205811	0.56559	1.65021	0	91	0.997579
ENSG00000256443	Cytokine_Receptors	0.000999001	0.016983	0.535853	1.33891	0	292	0.998002
ENSG00000124915	NaturalKiller_Cell_Cytotoxicity	0.00139276	0.0236769	0.511441	1.58978	0	127	0.997214
ENSG00000254964	Chemokine_Receptors	0.00105485	0.00896624	0.671401	1.61612	0	44	0.99789
ENSG00000254964	Cytokine_Receptors	0.000999001	0.00896624	0.526662	1.37524	0	292	0.998002
ENSG00000233184	TCRsignalingPathway	0.00208768	0.033966	0.499785	1.5372	1	91	0.995825
ENSG00000255478	BCRSignalingPathway	0.00206398	0.0350877	0.586759	1.53038	1	64	0.995872
ENSG00000173727	Antigen_Processing_and_Presentation	0.00102669	0.0164271	0.575538	1.61525	0	135	0.997947
ENSG00000255468	TCRsignalingPathway	0.001002	0.0160321	0.583252	1.46835	0	91	0.997996
ENSG00000254510	Cytokine_Receptors	0.000999001	0.013986	0.583494	1.22559	0	292	0.998002
ENSG00000275484	Cytokine_Receptors	0.00114155	0.0194064	0.410916	1.42814	0	292	0.997717
ENSG00000255031	TCRsignalingPathway	0.000999001	0.016983	0.667904	1.34613	0	91	0.998002
ENSG00000260679	Cytokines	0.00211416	0.0254491	0.382693	1.40361	1	423	0.995772
ENSG00000255363	Cytokine_Receptors	0.000999001	0.014985	0.489317	1.2924	0	292	0.998002
ENSG00000254810	Cytokine_Receptors	0.000999001	0.015984	0.597125	1.23106	0	292	0.998002
ENSG00000236304	Cytokine_Receptors	0.000999001	0.015984	0.565307	1.33848	0	292	0.998002
ENSG00000247416	Cytokine_Receptors	0.001998	0.0179136	0.510519	1.28434	1	292	0.996004
ENSG00000247416	TGFb_Family_Member	0.00210748	0.0179136	0.706753	1.60081	1	32	0.995785
ENSG00000270403	Cytokines	0.0014771	0.0251108	0.475474	1.77245	0	423	0.997046
ENSG00000280008	TCRsignalingPathway	0.000999001	0.016983	0.624148	1.49567	0	91	0.998002
ENSG00000255274	TCRsignalingPathway	0.001998	0.033966	0.578542	1.33416	1	91	0.996004
ENSG00000269944	TCRsignalingPathway	0.00205761	0.0329218	0.55241	1.58919	1	91	0.995885
ENSG00000255414	Interferons	0.00223964	0.033966	0.758468	1.66349	1	17	0.995521
ENSG00000250073	Antigen_Processing_and_Presentation	0.00136426	0.0195178	0.472232	1.55435	0	135	0.997271
ENSG00000255545	Cytokine_Receptors	0.00108932	0.0185185	0.528389	1.6904	0	292	0.997821
ENSG00000235049	Chemokine_Receptors	0.00168919	0.00749559	0.643429	1.81839	0	44	0.996622
ENSG00000235049	Cytokines	0.00123609	0.00749559	0.465111	1.70518	0	423	0.997528
ENSG00000235049	Cytokine_Receptors	0.00131579	0.00749559	0.567571	2.03218	0	292	0.997368
ENSG00000235049	TGFb_Family_Member	0.00176367	0.00749559	0.725193	1.91778	0	32	0.996473
ENSG00000275367	Cytokine_Receptors	0.001998	0.02997	0.496818	1.25213	1	292	0.996004
ENSG00000226091	Chemokine_Receptors	0.00102669	0.0087269	0.645891	1.6646	0	44	0.997947
ENSG00000226091	Cytokine_Receptors	0.000999001	0.0087269	0.487408	1.36446	0	292	0.998002
ENSG00000214851	Interferons	0.00119332	0.0202864	0.807395	1.83642	0	17	0.997613
ENSG00000257027	TCRsignalingPathway	0.00204918	0.0327869	0.565003	1.46446	1	91	0.995902
ENSG00000231560	Antigen_Processing_and_Presentation	0.00101833	0.00476457	0.613122	1.84478	0	135	0.997963
ENSG00000231560	Interleukins_Receptor	0.00112108	0.00476457	0.720251	1.90111	0	37	0.997758
ENSG00000231560	NaturalKiller_Cell_Cytotoxicity	0.00101937	0.00476457	0.670984	2.01273	0	127	0.997961
ENSG00000231560	TCRsignalingPathway	0.00103627	0.00476457	0.657183	1.91986	0	91	0.997927
ENSG00000256039	Antigen_Processing_and_Presentation	0.00104275	0.00329457	0.760228	2.05712	0	135	0.997914
ENSG00000256039	Antimicrobials	0.000999001	0.00329457	0.577057	1.63141	0	454	0.998002
ENSG00000256039	Chemokines	0.00106383	0.00329457	0.626142	1.66081	0	93	0.997872
ENSG00000256039	Interleukins_Receptor	0.00116279	0.00329457	0.772963	1.8592	0	37	0.997674
ENSG00000256039	NaturalKiller_Cell_Cytotoxicity	0.00104712	0.00329457	0.715658	1.92333	0	127	0.997906
ENSG00000256039	TCRsignalingPathway	0.00106045	0.00329457	0.734173	1.94831	0	91	0.997879
ENSG00000180861	TCRsignalingPathway	0.0020555	0.0349435	0.551774	1.46956	1	91	0.995889
ENSG00000274624	Cytokine_Receptors	0.001998	0.031968	0.499249	1.29002	1	292	0.996004
ENSG00000276842	BCRSignalingPathway	0.0020202	0.0171717	0.615625	1.42804	1	64	0.99596
ENSG00000276842	TCRsignalingPathway	0.00100402	0.0170683	0.622066	1.47613	0	91	0.997992
ENSG00000256894	Cytokine_Receptors	0.001001	0.017017	0.542019	1.42833	0	292	0.997998
ENSG00000235884	Antigen_Processing_and_Presentation	0.00132979	0.0113032	0.575013	1.73875	0	135	0.99734
ENSG00000235884	Antimicrobials	0.0011534	0.0113032	0.440225	1.45928	0	454	0.997693
ENSG00000226472	Chemokine_Receptors	0.001321	0.0112285	0.594223	1.74152	0	44	0.997358
ENSG00000226472	Cytokine_Receptors	0.00105597	0.0112285	0.439512	1.61871	0	292	0.997888
ENSG00000228878	Cytokine_Receptors	0.000999001	0.00947603	0.56973	1.63771	0	292	0.998002
ENSG00000177340	Cytokine_Receptors	0.001	0.0087269	0.457135	1.38435	0	292	0.998
ENSG00000177340	TCRsignalingPathway	0.00102669	0.0087269	0.59061	1.69622	0	91	0.997947
ENSG00000276900	TCRsignalingPathway	0.00100503	0.0170854	0.571521	1.43611	0	91	0.99799
ENSG00000276136	BCRSignalingPathway	0.00123457	0.0104938	0.641634	1.84063	0	64	0.997531
ENSG00000276136	TCRsignalingPathway	0.00118343	0.0104938	0.610802	1.83534	0	91	0.997633
ENSG00000260943	Antigen_Processing_and_Presentation	0.00143266	0.00617733	0.54226	1.87652	0	135	0.997135
ENSG00000260943	Antimicrobials	0.00117096	0.00617733	0.425379	1.65574	0	454	0.997658
ENSG00000260943	NaturalKiller_Cell_Cytotoxicity	0.00143885	0.00617733	0.596025	2.05418	0	127	0.997122
ENSG00000260943	TCRsignalingPathway	0.00145349	0.00617733	0.478598	1.58431	0	91	0.997093
ENSG00000205592	Interferons	0.00122699	0.0208589	0.910342	1.54033	0	17	0.997546
ENSG00000247095	Cytokines	0.00100806	0.0171371	0.443715	1.49434	0	423	0.997984
ENSG00000257298	Cytokine_Receptors	0.000999001	0.0059399	0.503828	1.39298	0	292	0.998002
ENSG00000257298	NaturalKiller_Cell_Cytotoxicity	0.00102249	0.0059399	0.535802	1.43817	0	127	0.997955
ENSG00000257298	TCRsignalingPathway	0.00104822	0.0059399	0.604005	1.58556	0	91	0.997904
ENSG00000257256	NaturalKiller_Cell_Cytotoxicity	0.0023175	0.0107822	0.489541	1.5685	1	127	0.995365
ENSG00000257256	TCRsignalingPathway	0.00121359	0.0107822	0.556805	1.71462	0	91	0.997573
ENSG00000259884	BCRSignalingPathway	0.00126904	0.0107868	0.71976	2.04463	0	64	0.997462
ENSG00000259884	Cytokine_Receptors	0.00210305	0.0119173	0.531342	1.72312	1	292	0.995794
ENSG00000259884	TCRsignalingPathway	0.00122549	0.0107868	0.690855	2.03587	0	91	0.997549
ENSG00000272724	Cytokine_Receptors	0.000999001	0.015984	0.527569	1.42249	0	292	0.998002
ENSG00000257550	TCRsignalingPathway	0.001998	0.033966	0.565795	1.34647	1	91	0.996004
ENSG00000250133	Antigen_Processing_and_Presentation	0.00121065	0.0205811	0.608597	1.76791	0	135	0.997579
ENSG00000250742	Cytokine_Receptors	0.001998	0.033966	0.533654	1.20761	1	292	0.996004
ENSG00000258086	Cytokine_Receptors	0.000999001	0.016983	0.53408	1.38476	0	292	0.998002
ENSG00000258086	TGFb_Family_Member	0.00213447	0.018143	0.679155	1.57436	1	32	0.995731
ENSG00000258001	Interferons	0.00209644	0.033543	0.712495	1.61807	1	17	0.995807
ENSG00000255850	Cytokine_Receptors	0.001	0.016	0.502518	1.43844	0	292	0.998
ENSG00000255850	TGFb_Family_Member	0.00231214	0.0184971	0.690813	1.68355	1	32	0.995376
ENSG00000251301	Antigen_Processing_and_Presentation	0.00108108	0.00298717	0.579157	1.71643	0	135	0.997838
ENSG00000251301	Antimicrobials	0.001002	0.00298717	0.482904	1.53184	0	454	0.997996
ENSG00000251301	BCRSignalingPathway	0.0011655	0.00298717	0.66718	1.83999	0	64	0.997669
ENSG00000251301	Interleukins	0.00123001	0.00298717	0.686748	1.7475	0	38	0.99754
ENSG00000251301	Interleukins_Receptor	0.0012285	0.00298717	0.727822	1.84568	0	37	0.997543
ENSG00000251301	NaturalKiller_Cell_Cytotoxicity	0.00109409	0.00298717	0.560622	1.64956	0	127	0.997812
ENSG00000251301	TCRsignalingPathway	0.00112486	0.00298717	0.727163	2.0675	0	91	0.99775
ENSG00000273824	BCRSignalingPathway	0.00104167	0.00450689	0.644025	1.71242	0	64	0.997917
ENSG00000273824	Chemokine_Receptors	0.00106045	0.00450689	0.675144	1.7309	0	44	0.997879
ENSG00000273824	Cytokine_Receptors	0.000999001	0.00450689	0.498415	1.40896	0	292	0.998002
ENSG00000273824	Interleukins_Receptor	0.0021575	0.00733549	0.647038	1.62248	1	37	0.995685
ENSG00000273824	TCRsignalingPathway	0.00102041	0.00450689	0.6765	1.84813	0	91	0.997959
ENSG00000236333	Cytokine_Receptors	0.000999001	0.014985	0.54265	1.36361	0	292	0.998002
ENSG00000257474	Chemokine_Receptors	0.00165837	0.00735294	0.637106	1.87998	0	44	0.996683
ENSG00000257474	Interleukins	0.00165563	0.00735294	0.666375	1.92944	0	38	0.996689
ENSG00000257474	TCRsignalingPathway	0.00159236	0.00735294	0.516497	1.7028	0	91	0.996815
ENSG00000257474	TNF_Family_Members_Receptors	0.0017301	0.00735294	0.733367	1.78863	0	18	0.99654
ENSG00000258815	TGFb_Family_Member_Receptor	0.00114025	0.0159635	0.801346	1.7245	0	12	0.997719
ENSG00000281333	Cytokine_Receptors	0.00189394	0.00876289	0.391699	1.54983	0	292	0.996212
ENSG00000281333	Interleukins_Receptor	0.00199601	0.00876289	0.639749	1.87738	0	37	0.996008
ENSG00000281333	NaturalKiller_Cell_Cytotoxicity	0.00193798	0.00876289	0.45225	1.65498	0	127	0.996124
ENSG00000281333	TNF_Family_Members_Receptors	0.00206186	0.00876289	0.728235	1.81115	0	18	0.995876
ENSG00000205056	BCRSignalingPathway	0.00106045	0.00702189	0.780234	2.01287	0	64	0.997879
ENSG00000205056	Cytokine_Receptors	0.001	0.00702189	0.570966	1.57353	0	292	0.998
ENSG00000205056	TCRsignalingPathway	0.00205761	0.00874486	0.641763	1.69674	1	91	0.995885
ENSG00000205056	TNF_Family_Members_Receptors	0.00123916	0.00702189	0.877753	1.94907	0	18	0.997522
ENSG00000258274	Cytokine_Receptors	0.000999001	0.014985	0.6064	1.32443	0	292	0.998002
ENSG00000257167	Antigen_Processing_and_Presentation	0.002	0.034	0.638167	1.32261	1	135	0.996
ENSG00000257221	Antimicrobials	0.001	0.0032381	0.512839	1.47078	0	454	0.998
ENSG00000257221	BCRSignalingPathway	0.00215285	0.00522836	0.720923	1.90488	1	64	0.995694
ENSG00000257221	Chemokine_Receptors	0.00111982	0.0032381	0.798549	2.00444	0	44	0.99776
ENSG00000257221	Cytokine_Receptors	0.001001	0.0032381	0.645482	1.84673	0	292	0.997998
ENSG00000257221	Interleukins_Receptor	0.00114286	0.0032381	0.851996	2.09717	0	37	0.997714
ENSG00000257221	NaturalKiller_Cell_Cytotoxicity	0.00101317	0.0032381	0.651862	1.82608	0	127	0.997974
ENSG00000257221	TCRsignalingPathway	0.00102775	0.0032381	0.71083	1.95522	0	91	0.997945
ENSG00000257452	Antimicrobials	0.000999001	0.00851703	0.478924	1.29612	0	454	0.998002
ENSG00000257452	Cytokine_Receptors	0.001998	0.00871795	0.464994	1.24669	1	292	0.996004
ENSG00000257452	TCRsignalingPathway	0.001002	0.00851703	0.593722	1.54795	0	91	0.997996
ENSG00000196668	Antigen_Processing_and_Presentation	0.00106157	0.0152125	0.506685	1.49453	0	135	0.997877
ENSG00000196668	Antimicrobials	0.00200401	0.0152125	0.422564	1.31897	1	454	0.995992
ENSG00000272849	Cytokine_Receptors	0.00104932	0.0102657	0.515905	1.55631	0	292	0.997901
ENSG00000272849	TCRsignalingPathway	0.00120773	0.0102657	0.588725	1.62318	0	91	0.997585
ENSG00000280389	BCRSignalingPathway	0.00200602	0.0170512	0.589171	1.38888	1	64	0.995988
ENSG00000280389	TCRsignalingPathway	0.000999001	0.016983	0.578021	1.38165	0	91	0.998002
ENSG00000280138	Cytokine_Receptors	0.000999001	0.016983	0.544144	1.32421	0	292	0.998002
ENSG00000279953	Antigen_Processing_and_Presentation	0.001998	0.016983	0.57256	1.38167	1	135	0.996004
ENSG00000279953	TCRsignalingPathway	0.001	0.016983	0.585687	1.39534	0	91	0.998
ENSG00000275212	Antimicrobials	0.00150376	0.0255639	0.393361	1.46907	0	454	0.996992
ENSG00000256128	Antigen_Processing_and_Presentation	0.001002	0.00368764	0.760729	2.03253	0	135	0.997996
ENSG00000256128	Antimicrobials	0.000999001	0.00368764	0.560428	1.53899	0	454	0.998002
ENSG00000256128	Interleukins_Receptor	0.0010846	0.00368764	0.747503	1.80991	0	37	0.997831
ENSG00000256128	NaturalKiller_Cell_Cytotoxicity	0.00100301	0.00368764	0.662012	1.76813	0	127	0.997994
ENSG00000256128	TCRsignalingPathway	0.0010142	0.00368764	0.667696	1.75159	0	91	0.997972
ENSG00000256001	Antigen_Processing_and_Presentation	0.00122699	0.0120056	0.472101	1.67754	0	135	0.997546
ENSG00000256001	Chemokine_Receptors	0.00141243	0.0120056	0.573549	1.71735	0	44	0.997175
ENSG00000256001	Cytokine_Receptors	0.00216685	0.0122788	0.392369	1.49176	1	292	0.995666
ENSG00000278266	Antigen_Processing_and_Presentation	0.00127714	0.0217114	0.497021	1.81968	0	135	0.997446
ENSG00000280217	NaturalKiller_Cell_Cytotoxicity	0.00105597	0.0179514	0.546453	1.49416	0	127	0.997888
ENSG00000279640	Chemokine_Receptors	0.00102041	0.0173469	0.680205	1.48452	0	44	0.997959
ENSG00000268635	Antimicrobials	0.0020284	0.00704663	0.414771	1.37922	1	454	0.995943
ENSG00000256312	Antigen_Processing_and_Presentation	0.00102669	0.00824742	0.599413	1.75717	0	135	0.997947
ENSG00000256312	NaturalKiller_Cell_Cytotoxicity	0.00103093	0.00824742	0.57657	1.68203	0	127	0.997938
ENSG00000256943	Antigen_Processing_and_Presentation	0.000999001	0.00879007	0.563719	1.49296	0	135	0.998002
ENSG00000256943	Interleukins_Receptor	0.00103413	0.00879007	0.625121	1.51325	0	37	0.997932
ENSG00000247363	NaturalKiller_Cell_Cytotoxicity	0.001998	0.011322	0.528952	1.39903	1	127	0.996004
ENSG00000279700	Chemokine_Receptors	0.00232558	0.0197674	0.707591	1.64289	1	44	0.995349
ENSG00000279700	Cytokine_Receptors	0.001002	0.0170341	0.571275	1.49526	0	292	0.997996
ENSG00000278949	Cytokine_Receptors	0.001001	0.017017	0.517552	1.52187	0	292	0.997998
ENSG00000278949	TCRsignalingPathway	0.00209864	0.0178384	0.55471	1.55776	1	91	0.995803
ENSG00000224429	TCRsignalingPathway	0.001	0.017	0.624437	1.40871	0	91	0.998
ENSG00000277386	Antigen_Processing_and_Presentation	0.00229885	0.0195402	0.464517	1.77348	0	135	0.995402
ENSG00000278156	Cytokine_Receptors	0.001	0.016	0.530074	1.43594	0	292	0.998
ENSG00000235366	BCRSignalingPathway	0.00100503	0.0043456	0.603998	1.55655	0	64	0.99799
ENSG00000235366	Chemokine_Receptors	0.00102249	0.0043456	0.657352	1.65567	0	44	0.997955
ENSG00000247363	Cytokine_Receptors	0.000999001	0.0043456	0.524692	1.4351	0	292	0.998002
ENSG00000235366	NaturalKiller_Cell_Cytotoxicity	0.002	0.0068	0.516571	1.37503	1	127	0.996
ENSG00000235366	TCRsignalingPathway	0.001001	0.0043456	0.608931	1.59924	0	91	0.997998
ENSG00000228878	BCRSignalingPathway	0.00105374	0.00378619	0.724201	1.85159	0	64	0.997893
ENSG00000235532	Chemokine_Receptors	0.0010929	0.00378619	0.730641	1.78533	0	44	0.997814
ENSG00000261305	Cytokine_Receptors	0.000999001	0.00378619	0.595465	1.63101	0	292	0.998002
ENSG00000235532	Interleukins_Receptor	0.00111359	0.00378619	0.697558	1.67052	0	37	0.997773
ENSG00000235532	TCRsignalingPathway	0.00102669	0.00378619	0.664561	1.74409	0	91	0.997947
ENSG00000235532	TNF_Family_Members_Receptors	0.00248447	0.00703934	0.795587	1.72257	1	18	0.995031
ENSG00000261553	Antigen_Processing_and_Presentation	0.00102459	0.017418	0.627713	1.70526	0	135	0.997951
ENSG00000223392	Cytokines	0.00248139	0.0140612	0.340906	1.38294	0	423	0.995037
ENSG00000280734	Antigen_Processing_and_Presentation	0.00100806	0.0102459	0.685676	1.88479	0	135	0.997984
ENSG00000280734	NaturalKiller_Cell_Cytotoxicity	0.0020284	0.0102459	0.54557	1.49272	1	127	0.995943
ENSG00000280734	TCRsignalingPathway	0.00204918	0.0102459	0.555743	1.49318	1	91	0.995902
ENSG00000224821	Chemokine_Receptors	0.00207254	0.0176166	0.617509	1.59608	1	44	0.995855
ENSG00000224821	Cytokine_Receptors	0.000999001	0.016983	0.518146	1.46843	0	292	0.998002
ENSG00000275880	Antigen_Processing_and_Presentation	0.0012987	0.00739774	0.576857	1.821	0	135	0.997403
ENSG00000275880	Antimicrobials	0.00108814	0.00739774	0.465503	1.64233	0	454	0.997824
ENSG00000275880	Cytokines	0.00217155	0.0092291	0.382284	1.34561	1	423	0.995657
ENSG00000275880	NaturalKiller_Cell_Cytotoxicity	0.00130548	0.00739774	0.555458	1.74915	0	127	0.997389
ENSG00000269376	Cytokine_Receptors	0.00108342	0.0184182	0.417645	1.57307	0	292	0.997833
ENSG00000225083	Cytokine_Receptors	0.001	0.017	0.536733	1.34361	0	292	0.998
ENSG00000278309	Cytokine_Receptors	0.001998	0.0166147	0.510717	1.30866	1	292	0.996004
ENSG00000278309	TGFb_Family_Member	0.00207684	0.0166147	0.664421	1.53494	1	32	0.995846
ENSG00000251002	TGFb_Family_Member	0.00106838	0.0181624	0.631632	1.57768	0	32	0.997863
ENSG00000215256	Antigen_Processing_and_Presentation	0.00100908	0.0171544	0.568209	1.4289	0	135	0.997982
ENSG00000261305	Antigen_Processing_and_Presentation	0.00192308	0.0111769	0.573885	1.90722	0	135	0.996154
ENSG00000275569	Cytokine_Receptors	0.002	0.034	0.483916	1.27051	1	292	0.996
ENSG00000258592	TGFb_Family_Member_Receptor	0.0010846	0.0173536	0.826903	1.69173	0	12	0.997831
ENSG00000250548	Antigen_Processing_and_Presentation	0.0011325	0.0192525	0.486262	1.6436	0	135	0.997735
ENSG00000276116	Antimicrobials	0.0010101	0.0171717	0.48341	1.4922	0	454	0.99798
ENSG00000276116	NaturalKiller_Cell_Cytotoxicity	0.00223714	0.0190157	0.538895	1.55647	1	127	0.995526
ENSG00000258837	Chemokines	0.00165563	0.0140728	0.54953	1.72075	0	93	0.996689
ENSG00000258837	Cytokines	0.00131234	0.0140728	0.410318	1.49753	0	423	0.997375
ENSG00000280073	Cytokine_Receptors	0.001998	0.031968	0.511372	1.2232	1	292	0.996004
ENSG00000258876	Cytokine_Receptors	0.000999001	0.016983	0.507809	1.35901	0	292	0.998002
ENSG00000260979	Interleukins_Receptor	0.0011274	0.00239572	0.820559	1.98183	0	37	0.997745
ENSG00000279286	Antimicrobials	0.00198807	0.0140496	0.46224	1.78043	0	454	0.996024
ENSG00000279286	NaturalKiller_Cell_Cytotoxicity	0.00200803	0.0140496	0.65096	2.20819	0	127	0.995984
ENSG00000247092	Antigen_Processing_and_Presentation	0.00120919	0.0205562	0.566775	1.68027	0	135	0.997582
ENSG00000187621	BCRSignalingPathway	0.0021692	0.0122921	0.678278	1.76478	1	64	0.995662
ENSG00000187621	Cytokine_Receptors	0.000999001	0.00874486	0.562191	1.5879	0	292	0.998002
ENSG00000187621	TCRsignalingPathway	0.00102881	0.00874486	0.620475	1.66828	0	91	0.997942
ENSG00000250366	Chemokine_Receptors	0.00200803	0.00853414	0.707897	1.45423	1	44	0.995984
ENSG00000250366	Cytokines	0.000999001	0.00578822	0.601158	1.2801	0	423	0.998002
ENSG00000250366	Cytokine_Receptors	0.000999001	0.00578822	0.636749	1.34993	0	292	0.998002
ENSG00000250366	TGFb_Family_Member	0.00102145	0.00578822	0.744285	1.50405	0	32	0.997957
ENSG00000246084	TCRsignalingPathway	0.000999001	0.016983	0.608362	1.56083	0	91	0.998002
ENSG00000130600	Cytokine_Receptors	0.00102354	0.0110677	0.551258	1.4844	0	292	0.997953
ENSG00000258919	Antimicrobials	0.00185874	0.0315985	0.377492	1.48466	0	454	0.996283
ENSG00000269910	TCRsignalingPathway	0.000999001	0.015984	0.634268	1.37838	0	91	0.998002
ENSG00000258736	Cytokines	0.0014881	0.0139573	0.309377	1.34202	0	423	0.997024
ENSG00000258736	Cytokine_Receptors	0.00164204	0.0139573	0.445712	1.86316	0	292	0.996716
ENSG00000279495	Antigen_Processing_and_Presentation	0.0010142	0.0162272	0.615048	1.59659	0	135	0.997972
ENSG00000279495	NaturalKiller_Cell_Cytotoxicity	0.00203874	0.0163099	0.548982	1.42343	1	127	0.995923
ENSG00000271133	Interleukins_Receptor	0.00125313	0.00355054	0.836014	1.99859	0	37	0.997494
ENSG00000261069	Cytokine_Receptors	0.000999001	0.014985	0.495001	1.24348	0	292	0.998002
ENSG00000274307	Cytokine_Receptors	0.000999001	0.016983	0.499091	1.27135	0	292	0.998002
ENSG00000261064	Cytokine_Receptors	0.00100301	0.0150451	0.510461	1.6355	0	292	0.997994
ENSG00000259721	Chemokines	0.002002	0.016016	0.543295	1.38788	1	93	0.995996
ENSG00000259721	Cytokines	0.001998	0.016016	0.462895	1.22304	1	423	0.996004
ENSG00000259747	Interleukins_Receptor	0.00248139	0.00601557	0.779632	2.18867	0	37	0.995037
ENSG00000259747	TCRsignalingPathway	0.002457	0.00601557	0.736469	2.42872	0	91	0.995086
ENSG00000259747	TNF_Family_Members_Receptors	0.00240385	0.00601557	0.833603	2.02135	0	18	0.995192
ENSG00000259211	Cytokine_Receptors	0.000999001	0.015984	0.517239	1.25509	0	292	0.998002
ENSG00000259883	TCRsignalingPathway	0.00200401	0.0340681	0.553791	1.4553	1	91	0.995992
ENSG00000258461	Cytokine_Receptors	0.001001	0.017017	0.572247	1.45784	0	292	0.997998
ENSG00000275672	Cytokine_Receptors	0.000999001	0.00803213	0.482149	1.31103	0	292	0.998002
ENSG00000275672	TCRsignalingPathway	0.00100402	0.00803213	0.57259	1.50236	0	91	0.997992
ENSG00000259342	Antimicrobials	0.00224719	0.0382022	0.43939	1.62745	0	454	0.995506
ENSG00000259354	Antimicrobials	0.00100908	0.0171544	0.521316	1.56054	0	454	0.997982
ENSG00000273972	TCRsignalingPathway	0.00107411	0.0171858	0.556223	1.69166	0	91	0.997852
ENSG00000276533	Antigen_Processing_and_Presentation	0.00122399	0.0208078	0.488831	1.74215	0	135	0.997552
ENSG00000259498	Antimicrobials	0.00107875	0.0097032	0.419852	1.37369	0	454	0.997843
ENSG00000259498	Cytokine_Receptors	0.00114155	0.0097032	0.547847	1.74852	0	292	0.997717
ENSG00000259459	Cytokine_Receptors	0.00101833	0.0173116	0.507645	1.49842	0	292	0.997963
ENSG00000259351	Cytokine_Receptors	0.002	0.034	0.496853	1.30752	1	292	0.996
ENSG00000277152	Cytokine_Receptors	0.000999001	0.016983	0.517465	1.3785	0	292	0.998002
ENSG00000270964	TCRsignalingPathway	0.00212766	0.0301887	0.588683	1.58317	1	91	0.995745
ENSG00000259641	BCRSignalingPathway	0.00115075	0.00489068	0.640297	1.89402	0	64	0.997699
ENSG00000259641	Cytokine_Receptors	0.00101215	0.00489068	0.446681	1.49878	0	292	0.997976
ENSG00000259641	NaturalKiller_Cell_Cytotoxicity	0.00105597	0.00489068	0.524862	1.67275	0	127	0.997888
ENSG00000259641	TCRsignalingPathway	0.00109649	0.00489068	0.726657	2.24786	0	91	0.997807
ENSG00000260173	Chemokine_Receptors	0.00200803	0.0114363	0.654361	1.46875	1	44	0.995984
ENSG00000260173	Cytokine_Receptors	0.000999001	0.0114363	0.538885	1.27233	0	292	0.998002
ENSG00000260173	Interleukins_Receptor	0.00201816	0.0114363	0.680306	1.50359	1	37	0.995964
ENSG00000261460	TCRsignalingPathway	0.00248756	0.0211443	0.542482	1.72625	0	91	0.995025
ENSG00000261460	TNF_Family_Members_Receptors	0.002	0.0211443	0.745414	1.75932	0	18	0.996
ENSG00000280309	Interferons	0.00120337	0.0204573	0.816502	1.78023	0	17	0.997593
ENSG00000203392	Chemokine_Receptors	0.00114025	0.00969213	0.694848	1.71521	0	44	0.997719
ENSG00000203392	Cytokine_Receptors	0.00100301	0.00969213	0.501488	1.40803	0	292	0.997994
ENSG00000269951	TCRsignalingPathway	0.001998	0.031968	0.619853	1.5185	1	91	0.996004
ENSG00000259792	Cytokine_Receptors	0.001998	0.033966	0.491776	1.27884	1	292	0.996004
ENSG00000259417	TGFb_Family_Member	0.00208986	0.0334378	0.680656	1.57317	1	32	0.99582
ENSG00000130600	BCRSignalingPathway	0.00100301	0.00534938	0.58675	1.49297	0	64	0.997994
ENSG00000261441	Antimicrobials	0.000999001	0.016983	0.455419	1.4215	0	454	0.998002
ENSG00000255571	Antigen_Processing_and_Presentation	0.000999001	0.00218847	0.607856	1.38496	0	135	0.998002
ENSG00000255571	Antimicrobials	0.001998	0.003774	0.502839	1.17479	1	454	0.996004
ENSG00000255571	BCRSignalingPathway	0.000999001	0.00218847	0.753308	1.66951	0	64	0.998002
ENSG00000255571	Chemokine_Receptors	0.001002	0.00218847	0.696559	1.52112	0	44	0.997996
ENSG00000255571	Cytokine_Receptors	0.000999001	0.00218847	0.54553	1.26566	0	292	0.998002
ENSG00000255571	Interleukins_Receptor	0.00100301	0.00218847	0.75396	1.63196	0	37	0.997994
ENSG00000255571	NaturalKiller_Cell_Cytotoxicity	0.000999001	0.00218847	0.689908	1.56939	0	127	0.998002
ENSG00000255571	TCRsignalingPathway	0.000999001	0.00218847	0.76317	1.71502	0	91	0.998002
ENSG00000255571	TNF_Family_Members_Receptors	0.00102987	0.00218847	0.792783	1.61341	0	18	0.99794
ENSG00000260979	Cytokine_Receptors	0.000999001	0.015984	0.562479	1.31857	0	292	0.998002
ENSG00000273771	Cytokine_Receptors	0.000999001	0.015984	0.555442	1.52998	0	292	0.998002
ENSG00000272808	Cytokine_Receptors	0.001998	0.031968	0.492935	1.27419	1	292	0.996004
ENSG00000274139	Cytokine_Receptors	0.00137741	0.023416	0.458148	1.55275	0	292	0.997245
ENSG00000277210	Antimicrobials	0.001001	0.017017	0.500071	1.68595	0	454	0.997998
ENSG00000277210	NaturalKiller_Cell_Cytotoxicity	0.00213447	0.018143	0.502415	1.59582	1	127	0.995731
ENSG00000228779	Chemokine_Receptors	0.00150376	0.012782	0.618579	1.78224	0	44	0.996992
ENSG00000228779	Cytokine_Receptors	0.00120337	0.012782	0.416684	1.55746	0	292	0.997593
ENSG00000259450	Chemokine_Receptors	0.00107527	0.00913978	0.650219	1.73969	0	44	0.997849
ENSG00000279255	Cytokine_Receptors	0.000999001	0.00913978	0.455207	1.37984	0	292	0.998002
ENSG00000260439	Cytokine_Receptors	0.000999001	0.014985	0.504142	1.36478	0	292	0.998002
ENSG00000260182	BCRSignalingPathway	0.001998	0.015984	0.579497	1.39291	1	64	0.996004
ENSG00000260182	Cytokine_Receptors	0.000999001	0.015984	0.536925	1.35632	0	292	0.998002
ENSG00000279930	Chemokine_Receptors	0.00102249	0.00869121	0.680145	1.63024	0	44	0.997955
ENSG00000279930	Cytokine_Receptors	0.000999001	0.00869121	0.541328	1.38787	0	292	0.998002
ENSG00000260646	Cytokine_Receptors	0.00101523	0.0172589	0.537497	1.62304	0	292	0.99797
ENSG00000280062	Cytokine_Receptors	0.000999001	0.015984	0.532836	1.32524	0	292	0.998002
ENSG00000280327	Antigen_Processing_and_Presentation	0.00138696	0.00625	0.597966	2.03501	0	135	0.997226
ENSG00000280327	Antimicrobials	0.00116144	0.00625	0.395593	1.50192	0	454	0.997677
ENSG00000280327	NaturalKiller_Cell_Cytotoxicity	0.00139276	0.00625	0.549784	1.85492	0	127	0.997214
ENSG00000280327	TCRsignalingPathway	0.00147059	0.00625	0.498499	1.59912	0	91	0.997059
ENSG00000260989	Cytokine_Receptors	0.00114025	0.0193843	0.472406	1.52177	0	292	0.997719
ENSG00000261240	Cytokine_Receptors	0.000999001	0.016983	0.481677	1.33022	0	292	0.998002
ENSG00000259780	Cytokine_Receptors	0.000999001	0.016983	0.491133	1.38197	0	292	0.998002
ENSG00000279520	Cytokine_Receptors	0.000999001	0.016983	0.606736	1.43187	0	292	0.998002
ENSG00000261613	BCRSignalingPathway	0.00110742	0.00941307	0.525497	1.62334	0	64	0.997785
ENSG00000261613	Cytokine_Receptors	0.00100908	0.00941307	0.470099	1.64171	0	292	0.997982
ENSG00000279568	Chemokine_Receptors	0.00205761	0.0174897	0.691719	1.4761	1	44	0.995885
ENSG00000279568	Cytokine_Receptors	0.000999001	0.016983	0.559667	1.27226	0	292	0.998002
ENSG00000225187	Cytokine_Receptors	0.00101523	0.0172589	0.483532	1.47122	0	292	0.99797
ENSG00000205890	Cytokine_Receptors	0.000999001	0.016983	0.610725	1.35703	0	292	0.998002
ENSG00000263214	Antigen_Processing_and_Presentation	0.00101937	0.00579414	0.54575	1.64504	0	135	0.997961
ENSG00000263214	Cytokine_Receptors	0.001	0.00579414	0.478915	1.48298	0	292	0.998
ENSG00000263214	NaturalKiller_Cell_Cytotoxicity	0.00102249	0.00579414	0.551461	1.65563	0	127	0.997955
ENSG00000279877	Cytokine_Receptors	0.00117233	0.0199297	0.550045	1.94702	0	292	0.997655
ENSG00000260276	Chemokine_Receptors	0.00217391	0.0184783	0.678271	1.53025	1	44	0.995652
ENSG00000260276	Cytokine_Receptors	0.000999001	0.016983	0.562995	1.40153	0	292	0.998002
ENSG00000280153	Antigen_Processing_and_Presentation	0.001001	0.00396733	0.763041	1.82637	0	135	0.997998
ENSG00000280153	Antimicrobials	0.000999001	0.00396733	0.520684	1.275	0	454	0.998002
ENSG00000280153	Interferons	0.00116686	0.00396733	0.839169	1.68335	0	17	0.997666
ENSG00000280153	Interleukins_Receptor	0.00213675	0.00605413	0.775978	1.718	1	37	0.995726
ENSG00000280153	NaturalKiller_Cell_Cytotoxicity	0.001002	0.00396733	0.681601	1.62688	0	127	0.997996
ENSG00000280153	TCRsignalingPathway	0.0010101	0.00396733	0.719746	1.70129	0	91	0.99798
ENSG00000263033	Chemokine_Receptors	0.00152207	0.0053125	0.625005	1.83048	0	44	0.996956
ENSG00000263033	Cytokine_Receptors	0.00119474	0.0053125	0.391216	1.4311	0	292	0.997611
ENSG00000263033	Interleukins_Receptor	0.0015625	0.0053125	0.707475	2.00177	0	37	0.996875
ENSG00000263033	NaturalKiller_Cell_Cytotoxicity	0.00131752	0.0053125	0.47676	1.62686	0	127	0.997365
ENSG00000263033	TCRsignalingPathway	0.00137741	0.0053125	0.567752	1.8663	0	91	0.997245
ENSG00000263080	Antigen_Processing_and_Presentation	0.00100908	0.0161453	0.625071	1.68975	0	135	0.997982
ENSG00000261158	BCRSignalingPathway	0.00100806	0.0171371	0.620599	1.57618	0	64	0.997984
ENSG00000280206	Antigen_Processing_and_Presentation	0.00108342	0.0184182	0.555384	1.70298	0	135	0.997833
ENSG00000279866	Cytokine_Receptors	0.000999001	0.016983	0.526432	1.47659	0	292	0.998002
ENSG00000263065	Cytokine_Receptors	0.000999001	0.014985	0.601051	1.30513	0	292	0.998002
ENSG00000260352	Antigen_Processing_and_Presentation	0.00200401	0.0172764	0.547033	1.55876	1	135	0.995992
ENSG00000260352	TCRsignalingPathway	0.00203252	0.0172764	0.54387	1.51935	1	91	0.995935
ENSG00000259871	Cytokine_Receptors	0.001002	0.0100473	0.513435	1.57707	0	292	0.997996
ENSG00000259871	Interleukins_Receptor	0.00118203	0.0100473	0.641491	1.66719	0	37	0.997636
ENSG00000280265	TCRsignalingPathway	0.001001	0.017017	0.545902	1.40201	0	91	0.997998
ENSG00000236481	Antigen_Processing_and_Presentation	0.000999001	0.015984	0.656972	1.55567	0	135	0.998002
ENSG00000261736	Interferons	0.002	0.034	0.719492	1.82777	0	17	0.996
ENSG00000260979	Cytokine_Receptors	0.000999001	0.015984	0.482621	1.24482	0	292	0.998002
ENSG00000198106	Cytokine_Receptors	0.00102145	0.0173647	0.496317	1.62299	0	292	0.997957
ENSG00000261367	Chemokine_Receptors	0.00120919	0.00685208	0.72977	1.92629	0	44	0.997582
ENSG00000261367	Cytokine_Receptors	0.00100604	0.00685208	0.509723	1.56132	0	292	0.997988
ENSG00000261367	TCRsignalingPathway	0.00108225	0.00685208	0.55833	1.60416	0	91	0.997835
ENSG00000260899	Cytokine_Receptors	0.001	0.017	0.488872	1.29476	0	292	0.998
ENSG00000279196	Antigen_Processing_and_Presentation	0.00115473	0.00981524	0.581122	1.72038	0	135	0.997691
ENSG00000279196	Antimicrobials	0.00102881	0.00981524	0.433013	1.37971	0	454	0.997942
ENSG00000232748	TCRsignalingPathway	0.0020202	0.0343434	0.594499	1.45232	1	91	0.99596
ENSG00000261685	Cytokine_Receptors	0.000999001	0.015984	0.523627	1.29385	0	292	0.998002
ENSG00000236301	TCRsignalingPathway	0.001002	0.00295447	0.71491	1.744	0	91	0.997996
ENSG00000260929	Antigen_Processing_and_Presentation	0.00102041	0.00243728	0.684786	2.04285	0	135	0.997959
ENSG00000260929	Antimicrobials	0.001	0.00243728	0.490576	1.52921	0	454	0.998
ENSG00000260929	BCRSignalingPathway	0.0010929	0.00243728	0.640677	1.78206	0	64	0.997814
ENSG00000260929	Chemokine_Receptors	0.0011534	0.00243728	0.691381	1.82836	0	44	0.997693
ENSG00000260929	Cytokine_Receptors	0.00100301	0.00243728	0.465479	1.436	0	292	0.997994
ENSG00000260929	Interleukins_Receptor	0.00116414	0.00243728	0.787085	2.04016	0	37	0.997672
ENSG00000260929	NaturalKiller_Cell_Cytotoxicity	0.00102775	0.00243728	0.694464	2.06495	0	127	0.997945
ENSG00000260929	TCRsignalingPathway	0.00104822	0.00243728	0.74516	2.14783	0	91	0.997904
ENSG00000260929	TNF_Family_Members_Receptors	0.00129032	0.00243728	0.785791	1.81625	0	18	0.997419
ENSG00000260057	Interleukins_Receptor	0.00112867	0.00959368	0.660837	1.70516	0	37	0.997743
ENSG00000260057	TCRsignalingPathway	0.00102775	0.00959368	0.55911	1.58677	0	91	0.997945
ENSG00000280392	Interferons	0.00116959	0.019883	0.828433	1.70308	0	17	0.997661
ENSG00000260135	BCRSignalingPathway	0.00203459	0.034588	0.587807	1.58899	1	64	0.995931
ENSG00000246379	Cytokine_Receptors	0.001998	0.031968	0.544961	1.27583	1	292	0.996004
ENSG00000261270	BCRSignalingPathway	0.00101112	0.00808898	0.615078	1.48704	0	64	0.997978
ENSG00000261270	TCRsignalingPathway	0.00100402	0.00808898	0.635954	1.55801	0	91	0.997992
ENSG00000279019	Cytokine_Receptors	0.000999001	0.015984	0.562548	1.26189	0	292	0.998002
ENSG00000261633	Chemokine_Receptors	0.00123457	0.0104938	0.61776	1.69662	0	44	0.997531
ENSG00000261633	Cytokine_Receptors	0.00101523	0.0104938	0.509391	1.66948	0	292	0.99797
ENSG00000260467	Chemokine_Receptors	0.00201613	0.0171371	0.651837	1.46914	1	44	0.995968
ENSG00000260467	TCRsignalingPathway	0.001998	0.0171371	0.578017	1.3536	1	91	0.996004
ENSG00000261519	TCRsignalingPathway	0.002002	0.032032	0.531261	1.51139	1	91	0.995996
ENSG00000261396	Cytokine_Receptors	0.001998	0.031968	0.457121	1.27931	1	292	0.996004
ENSG00000261386	Cytokine_Receptors	0.00117371	0.0199531	0.423159	1.51794	0	292	0.997653
ENSG00000261469	Cytokine_Receptors	0.000999001	0.016983	0.595834	1.31056	0	292	0.998002
ENSG00000279693	Chemokine_Receptors	0.00107991	0.00917927	0.694504	1.56837	0	44	0.99784
ENSG00000279693	Cytokine_Receptors	0.000999001	0.00917927	0.596868	1.51485	0	292	0.998002
ENSG00000260884	Cytokine_Receptors	0.001998	0.031968	0.53502	1.26132	1	292	0.996004
ENSG00000261476	Cytokine_Receptors	0.000999001	0.016983	0.521285	1.25564	0	292	0.998002
ENSG00000260876	NaturalKiller_Cell_Cytotoxicity	0.000999001	0.016983	0.518333	1.38514	0	127	0.998002
ENSG00000259867	Cytokines	0.00159744	0.0271565	0.431698	1.65449	0	423	0.996805
ENSG00000278985	TCRsignalingPathway	0.00202224	0.0343782	0.591573	1.4546	1	91	0.995956
ENSG00000260213	Antigen_Processing_and_Presentation	0.00145138	0.0124088	0.59378	2.00012	0	135	0.997097
ENSG00000260213	NaturalKiller_Cell_Cytotoxicity	0.00145985	0.0124088	0.49824	1.66484	0	127	0.99708
ENSG00000261061	Antigen_Processing_and_Presentation	0.00201005	0.0301508	0.613895	1.40931	1	135	0.99598
ENSG00000280182	Antigen_Processing_and_Presentation	0.000999001	0.00448786	0.592723	1.55599	0	135	0.998002
ENSG00000280182	Antimicrobials	0.000999001	0.00448786	0.496248	1.34114	0	454	0.998002
ENSG00000280182	Interleukins_Receptor	0.00105597	0.00448786	0.664048	1.58671	0	37	0.997888
ENSG00000280182	NaturalKiller_Cell_Cytotoxicity	0.001	0.00448786	0.609663	1.59945	0	127	0.998
ENSG00000280182	TCRsignalingPathway	0.00200803	0.00682731	0.560534	1.44766	1	91	0.995984
ENSG00000261305	Chemokine_Receptors	0.00190114	0.0161597	0.682115	1.96181	0	44	0.996198
ENSG00000279294	Cytokine_Receptors	0.00160256	0.0161597	0.456411	1.68251	0	292	0.996795
ENSG00000261218	Antimicrobials	0.000999001	0.00279789	0.52127	1.26608	0	454	0.998002
ENSG00000261218	BCRSignalingPathway	0.00101317	0.00279789	0.851532	2.00328	0	64	0.997974
ENSG00000261218	Cytokines	0.000999001	0.00279789	0.525896	1.27666	0	423	0.998002
ENSG00000261218	Cytokine_Receptors	0.000999001	0.00279789	0.650939	1.57744	0	292	0.998002
ENSG00000261218	Interleukins_Receptor	0.0021097	0.00448312	0.774078	1.77828	1	37	0.995781
ENSG00000261218	NaturalKiller_Cell_Cytotoxicity	0.001	0.00279789	0.655249	1.56793	0	127	0.998
ENSG00000261218	TCRsignalingPathway	0.00100301	0.00279789	0.730039	1.74238	0	91	0.997994
ENSG00000261218	TNF_Family_Members_Receptors	0.00115207	0.00279789	0.883888	1.88004	0	18	0.997696
ENSG00000261286	Chemokine_Receptors	0.00195695	0.0166341	0.710565	1.8605	0	44	0.996086
ENSG00000261286	Cytokine_Receptors	0.00164745	0.0166341	0.525722	1.749	0	292	0.996705
ENSG00000261471	BCRSignalingPathway	0.001998	0.00515073	0.60791	1.42275	1	64	0.996004
ENSG00000261471	Chemokine_Receptors	0.00100402	0.00429727	0.694737	1.58045	0	44	0.997992
ENSG00000261471	Cytokine_Receptors	0.001998	0.00515073	0.506031	1.24449	1	292	0.996004
ENSG00000261471	Interleukins_Receptor	0.00101112	0.00429727	0.686276	1.54033	0	37	0.997978
ENSG00000261471	NaturalKiller_Cell_Cytotoxicity	0.000999001	0.00429727	0.58541	1.41229	0	127	0.998002
ENSG00000261471	TCRsignalingPathway	0.000999001	0.00429727	0.663185	1.57908	0	91	0.998002
ENSG00000261471	TNF_Family_Members_Receptors	0.00212089	0.00515073	0.743602	1.55101	1	18	0.995758
ENSG00000278214	Cytokine_Receptors	0.000999001	0.016983	0.505723	1.53974	0	292	0.998002
ENSG00000275088	Cytokine_Receptors	0.000999001	0.014985	0.568719	1.30711	0	292	0.998002
ENSG00000260417	TNF_Family_Members_Receptors	0.00238095	0.0226064	0.68064	1.72712	0	18	0.995238
ENSG00000268078	Cytokine_Receptors	0.000999001	0.00912997	0.543949	1.47981	0	292	0.998002
ENSG00000225187	TGFb_Family_Member	0.00107411	0.00912997	0.693071	1.674	0	32	0.997852
ENSG00000269186	Antimicrobials	0.00205761	0.00874486	0.461927	1.45811	1	454	0.995885
ENSG00000269186	Chemokines	0.001221	0.00691901	0.641457	1.79227	0	93	0.997558
ENSG00000269186	Cytokines	0.00103734	0.00691901	0.527641	1.66009	0	423	0.997925
ENSG00000269186	Cytokine_Receptors	0.00106838	0.00691901	0.499978	1.54759	0	292	0.997863
ENSG00000260750	Chemokine_Receptors	0.0020555	0.0349435	0.649193	1.52205	1	44	0.995889
ENSG00000205037	Cytokine_Receptors	0.001998	0.031968	0.494728	1.2254	1	292	0.996004
ENSG00000182376	Chemokine_Receptors	0.00119048	0.0172414	0.671892	1.72287	0	44	0.997619
ENSG00000182376	Cytokine_Receptors	0.0020284	0.0172414	0.484116	1.47447	1	292	0.995943
ENSG00000261118	Chemokine_Receptors	0.002079	0.035343	0.704727	1.58668	1	44	0.995842
ENSG00000274627	Chemokine_Receptors	0.00122249	0.00692747	0.739152	1.7804	0	44	0.997555
ENSG00000274627	Cytokine_Receptors	0.00101317	0.00692747	0.55547	1.54393	0	292	0.997974
ENSG00000274627	TCRsignalingPathway	0.00114416	0.00692747	0.635469	1.63972	0	91	0.997712
ENSG00000221819	Chemokine_Receptors	0.00102354	0.00818833	0.682325	1.55974	0	44	0.997953
ENSG00000221819	Cytokine_Receptors	0.000999001	0.00818833	0.520097	1.27316	0	292	0.998002
ENSG00000262920	Cytokine_Receptors	0.00131926	0.0224274	0.529046	1.82304	0	292	0.997361
ENSG00000241525	Chemokine_Receptors	0.002	0.017	0.635735	1.44877	1	44	0.996
ENSG00000241525	Cytokine_Receptors	0.000999001	0.016983	0.543939	1.32416	0	292	0.998002
ENSG00000184856	TCRsignalingPathway	0.00102041	0.0163265	0.577697	1.55063	0	91	0.997959
ENSG00000262434	Chemokine_Receptors	0.00112108	0.00952915	0.620769	1.61061	0	44	0.997758
ENSG00000262434	Cytokine_Receptors	0.001	0.00952915	0.493161	1.4691	0	292	0.998
ENSG00000262213	Interleukins_Receptor	0.0021978	0.0186813	0.60681	1.54411	1	37	0.995604
ENSG00000262213	NaturalKiller_Cell_Cytotoxicity	0.0010142	0.0172414	0.525306	1.50361	0	127	0.997972
ENSG00000186594	Antimicrobials	0.00105708	0.0043456	0.603172	2.05592	0	454	0.997886
ENSG00000186594	Chemokines	0.00137741	0.0043456	0.627226	1.84533	0	93	0.997245
ENSG00000186594	Chemokine_Receptors	0.00149701	0.0043456	0.713056	1.88365	0	44	0.997006
ENSG00000186594	Cytokines	0.00106383	0.0043456	0.527457	1.79224	0	423	0.997872
ENSG00000186594	Cytokine_Receptors	0.00112233	0.0043456	0.525007	1.74773	0	292	0.997755
ENSG00000186594	Interleukins	0.00153374	0.0043456	0.700122	1.80217	0	38	0.996933
ENSG00000277200	NaturalKiller_Cell_Cytotoxicity	0.00226244	0.023224	0.512226	1.60079	1	127	0.995475
ENSG00000263338	Chemokine_Receptors	0.00107181	0.0045552	0.680824	1.68577	0	44	0.997856
ENSG00000263338	Cytokine_Receptors	0.000999001	0.0045552	0.485416	1.3488	0	292	0.998002
ENSG00000263338	Interleukins_Receptor	0.00217155	0.00738328	0.645619	1.57751	1	37	0.995657
ENSG00000263338	NaturalKiller_Cell_Cytotoxicity	0.00100705	0.0045552	0.538811	1.4564	0	127	0.997986
ENSG00000263338	TCRsignalingPathway	0.00101833	0.0045552	0.572802	1.51635	0	91	0.997963
ENSG00000232519	Interleukins_Receptor	0.00106496	0.0056798	0.695321	1.70874	0	37	0.99787
ENSG00000262823	Antigen_Processing_and_Presentation	0.00138122	0.0117403	0.548418	1.65512	0	135	0.997238
ENSG00000262823	Antimicrobials	0.00115075	0.0117403	0.49167	1.65105	0	454	0.997699
ENSG00000262921	TCRsignalingPathway	0.000999001	0.016983	0.572778	1.44008	0	91	0.998002
ENSG00000234327	Antigen_Processing_and_Presentation	0.0021978	0.0373626	0.520386	1.49331	1	135	0.995604
ENSG00000261879	Cytokine_Receptors	0.00100908	0.0171544	0.461331	1.53427	0	292	0.997982
ENSG00000263164	Cytokine_Receptors	0.00113636	0.0193182	0.474773	1.78279	0	292	0.997727
ENSG00000279296	Antimicrobials	0.000999001	0.016983	0.482386	1.23216	0	454	0.998002
ENSG00000268307	Chemokine_Receptors	0.00123305	0.0104809	0.663028	1.71087	0	44	0.997534
ENSG00000279812	Cytokine_Receptors	0.0010101	0.0104809	0.504867	1.5194	0	292	0.99798
ENSG00000279641	Antigen_Processing_and_Presentation	0.00135318	0.011502	0.555827	1.91651	0	135	0.997294
ENSG00000279641	NaturalKiller_Cell_Cytotoxicity	0.00134409	0.011502	0.519526	1.78242	0	127	0.997312
ENSG00000184856	TCRsignalingPathway	0.000999001	0.016983	0.577162	1.396	0	91	0.998002
ENSG00000265489	Cytokines	0.000999001	0.00749251	0.482436	1.2536	0	423	0.998002
ENSG00000265489	Cytokine_Receptors	0.000999001	0.00749251	0.57995	1.50088	0	292	0.998002
ENSG00000280168	Cytokine_Receptors	0.001	0.017	0.543165	1.59916	0	292	0.998
ENSG00000239203	Chemokine_Receptors	0.00100908	0.00857719	0.661391	1.54146	0	44	0.997982
ENSG00000239203	Cytokine_Receptors	0.000999001	0.00857719	0.511748	1.28941	0	292	0.998002
ENSG00000262202	Interferons	0.00148368	0.0252226	0.736384	1.7952	0	17	0.997033
ENSG00000262319	Chemokine_Receptors	0.00108342	0.0061394	0.676567	1.64956	0	44	0.997833
ENSG00000262319	Cytokine_Receptors	0.000999001	0.0061394	0.530134	1.44574	0	292	0.998002
ENSG00000262319	TCRsignalingPathway	0.00101833	0.0061394	0.586621	1.5345	0	91	0.997963
ENSG00000262681	Interferons	0.00208551	0.0333681	0.750693	1.60909	1	17	0.995829
ENSG00000227543	Chemokine_Receptors	0.00121803	0.0188261	0.709908	1.69293	0	44	0.997564
ENSG00000227543	TCRsignalingPathway	0.00221484	0.0188261	0.608896	1.59572	1	91	0.99557
ENSG00000264608	TCRsignalingPathway	0.00106496	0.0170394	0.564057	1.54969	0	91	0.99787
ENSG00000276995	BCRSignalingPathway	0.0015361	0.0130568	0.559145	1.69956	0	64	0.996928
ENSG00000276995	Cytokine_Receptors	0.00129366	0.0130568	0.398629	1.47558	0	292	0.997413
ENSG00000266111	BCRSignalingPathway	0.00200803	0.031968	0.57122	1.40756	1	64	0.995984
ENSG00000263657	Cytokine_Receptors	0.00125628	0.0213568	0.387429	1.43031	0	292	0.997487
ENSG00000266718	Cytokine_Receptors	0.001	0.017	0.58106	1.4548	0	292	0.998
ENSG00000265222	BCRSignalingPathway	0.00100301	0.00852558	0.614666	1.43864	0	64	0.997994
ENSG00000265222	TCRsignalingPathway	0.001	0.00852558	0.602151	1.43448	0	91	0.998
ENSG00000266947	TCRsignalingPathway	0.000999001	0.016983	0.580979	1.4232	0	91	0.998002
ENSG00000266947	TNF_Family_Members	0.00215054	0.016983	0.7785	1.57898	1	12	0.995699
ENSG00000228878	TCRsignalingPathway	0.00103093	0.00608011	0.597452	1.66347	0	91	0.997938
ENSG00000275944	TGFb_Family_Member_Receptor	0.00108932	0.0174292	0.789816	1.60183	0	12	0.997821
ENSG00000277089	Antigen_Processing_and_Presentation	0.000999001	0.00425425	0.668044	1.61183	0	135	0.998002
ENSG00000277089	Antimicrobials	0.000999001	0.00425425	0.494935	1.22185	0	454	0.998002
ENSG00000277089	NaturalKiller_Cell_Cytotoxicity	0.000999001	0.00425425	0.636081	1.53148	0	127	0.998002
ENSG00000277089	TCRsignalingPathway	0.001001	0.00425425	0.630224	1.49694	0	91	0.997998
ENSG00000130600	Chemokines	0.00220751	0.00505727	0.525517	1.68925	1	93	0.995585
ENSG00000273576	Chemokine_Receptors	0.00107411	0.0182599	0.676752	1.68233	0	44	0.997852
ENSG00000271133	Cytokines	0.001998	0.016983	0.630315	1.41573	1	423	0.996004
ENSG00000226629	Cytokine_Receptors	0.001998	0.016983	0.637187	1.42982	1	292	0.996004
ENSG00000247095	Cytokine_Receptors	0.000999001	0.015984	0.577133	1.25381	0	292	0.998002
ENSG00000267405	Cytokine_Receptors	0.001998	0.031968	0.558901	1.21975	1	292	0.996004
ENSG00000236234	Cytokine_Receptors	0.000999001	0.016983	0.522111	1.36573	0	292	0.998002
ENSG00000266601	NaturalKiller_Cell_Cytotoxicity	0.00100301	0.0160481	0.508304	1.38991	0	127	0.997994
ENSG00000266601	TCRsignalingPathway	0.0020284	0.0162272	0.538113	1.44886	1	91	0.995943
ENSG00000242407	Cytokines	0.001	0.017	0.495551	1.44342	0	423	0.998
ENSG00000177369	Interferons	0.00102459	0.0153689	0.810193	1.60524	0	17	0.997951
ENSG00000167117	Antimicrobials	0.00137931	0.0234483	0.442978	1.56299	0	454	0.997241
ENSG00000279555	Chemokine_Receptors	0.00125156	0.0106383	0.675318	1.76813	0	44	0.997497
ENSG00000279555	Cytokine_Receptors	0.00103413	0.0106383	0.496428	1.54275	0	292	0.997932
ENSG00000280233	Chemokine_Receptors	0.00112867	0.0191874	0.624871	1.71435	0	44	0.997743
ENSG00000267449	Antigen_Processing_and_Presentation	0.0010661	0.0181237	0.479848	1.56239	0	135	0.997868
ENSG00000266934	Cytokine_Receptors	0.000999001	0.015984	0.532008	1.21606	0	292	0.998002
ENSG00000279713	Cytokine_Receptors	0.000999001	0.016983	0.540383	1.24149	0	292	0.998002
ENSG00000265702	Cytokines	0.001998	0.011322	0.465574	1.25467	1	423	0.996004
ENSG00000265702	Cytokine_Receptors	0.000999001	0.00913978	0.517751	1.3856	0	292	0.998002
ENSG00000265702	TGFb_Family_Member	0.00107527	0.00913978	0.698537	1.64837	0	32	0.997849
ENSG00000184856	Antigen_Processing_and_Presentation	0.00100301	0.00578231	0.606486	1.58319	0	135	0.997994
ENSG00000227036	Antigen_Processing_and_Presentation	0.00205339	0.0174538	0.510188	1.82539	0	135	0.995893
ENSG00000227036	Antimicrobials	0.00193424	0.0174538	0.407857	1.68144	0	454	0.996132
ENSG00000265800	TCRsignalingPathway	0.00100301	0.0160481	0.593624	1.50909	0	91	0.997994
ENSG00000163597	Antigen_Processing_and_Presentation	0.00104822	0.0178197	0.62585	1.69595	0	135	0.997904
ENSG00000267506	Cytokine_Receptors	0.00204082	0.0346939	0.477409	1.47502	1	292	0.995918
ENSG00000267466	Cytokine_Receptors	0.002	0.032	0.494759	1.41545	1	292	0.996
ENSG00000204282	BCRSignalingPathway	0.00235294	0.01	0.626834	1.66171	1	64	0.995294
ENSG00000204282	Cytokine_Receptors	0.00101523	0.0063599	0.536789	1.58046	0	292	0.99797
ENSG00000204282	NaturalKiller_Cell_Cytotoxicity	0.00108932	0.0063599	0.566101	1.59647	0	127	0.997821
ENSG00000204282	TCRsignalingPathway	0.00112233	0.0063599	0.61597	1.69221	0	91	0.997755
ENSG00000204277	Antimicrobials	0.001998	0.00943396	0.450799	1.29218	1	454	0.996004
ENSG00000204277	Chemokine_Receptors	0.00107759	0.00915948	0.652397	1.68836	0	44	0.997845
ENSG00000204277	Cytokine_Receptors	0.000999001	0.00915948	0.5322	1.51413	0	292	0.998002
ENSG00000204277	Interleukins	0.00221976	0.00943396	0.62223	1.58637	1	38	0.99556
ENSG00000267737	TCRsignalingPathway	0.00200401	0.0340681	0.562806	1.44665	1	91	0.995992
ENSG00000261978	Cytokine_Receptors	0.00209424	0.0356021	0.395287	1.44874	1	292	0.995812
ENSG00000263154	Antigen_Processing_and_Presentation	0.00126103	0.0214376	0.525799	1.67042	0	135	0.997478
ENSG00000274833	Antigen_Processing_and_Presentation	0.0013089	0.0222513	0.500486	1.79373	0	135	0.997382
ENSG00000275888	Chemokine_Receptors	0.00232019	0.013923	0.742275	1.91445	0	44	0.99536
ENSG00000275888	Cytokine_Receptors	0.002457	0.013923	0.513832	1.71264	0	292	0.995086
ENSG00000275888	TNF_Family_Members_Receptors	0.00221729	0.013923	0.82115	1.76307	0	18	0.995565
ENSG00000279744	Cytokine_Receptors	0.000999001	0.016983	0.56886	1.32164	0	292	0.998002
ENSG00000262663	Cytokine_Receptors	0.001998	0.033966	0.5451	1.35854	1	292	0.996004
ENSG00000274370	Cytokine_Receptors	0.00116144	0.0197445	0.552678	1.8868	0	292	0.997677
ENSG00000266171	Cytokine_Receptors	0.001998	0.015984	0.502597	1.29609	1	292	0.996004
ENSG00000266171	TCRsignalingPathway	0.0010101	0.015984	0.63048	1.57692	0	91	0.99798
ENSG00000263745	TNF_Family_Members	0.00243309	0.0413625	0.782803	1.58936	1	12	0.995134
ENSG00000272625	TCRsignalingPathway	0.00100908	0.0171544	0.570767	1.46736	0	91	0.997982
ENSG00000225187	TCRsignalingPathway	0.00105708	0.0179704	0.54309	1.54184	0	91	0.997886
ENSG00000265728	Antigen_Processing_and_Presentation	0.00108814	0.00616612	0.568585	1.78758	0	135	0.997824
ENSG00000265728	Antimicrobials	0.001002	0.00616612	0.425446	1.43125	0	454	0.997996
ENSG00000265728	NaturalKiller_Cell_Cytotoxicity	0.00108696	0.00616612	0.599916	1.88118	0	127	0.997826
ENSG00000265728	TCRsignalingPathway	0.00225225	0.00957207	0.512845	1.54472	1	91	0.995495
ENSG00000267480	TCRsignalingPathway	0.00221239	0.0125369	0.530397	1.75597	0	91	0.995575
ENSG00000267108	Chemokine_Receptors	0.00203874	0.031968	0.651159	1.50327	1	44	0.995923
ENSG00000279275	TCRsignalingPathway	0.00102459	0.017418	0.556169	1.56354	0	91	0.997951
ENSG00000260979	Antimicrobials	0.00201005	0.0146237	0.422952	1.40259	1	454	0.99598
ENSG00000264188	NaturalKiller_Cell_Cytotoxicity	0.00102669	0.00900424	0.542789	1.57257	0	127	0.997947
ENSG00000264188	TCRsignalingPathway	0.00105932	0.00900424	0.584115	1.64128	0	91	0.997881
ENSG00000265656	TCRsignalingPathway	0.00202634	0.0342742	0.585864	1.4746	1	91	0.995947
ENSG00000266010	Cytokine_Receptors	0.00172712	0.0124542	0.409116	1.50623	0	292	0.996546
ENSG00000266283	Cytokine_Receptors	0.001998	0.031968	0.527857	1.34039	1	292	0.996004
ENSG00000264745	BCRSignalingPathway	0.00207684	0.00706127	0.569829	1.53127	1	64	0.995846
ENSG00000264745	Chemokine_Receptors	0.00106724	0.00460455	0.648066	1.68607	0	44	0.997866
ENSG00000264745	Interleukins_Receptor	0.00108342	0.00460455	0.694506	1.76969	0	37	0.997833
ENSG00000264745	NaturalKiller_Cell_Cytotoxicity	0.00100301	0.00460455	0.544196	1.52707	0	127	0.997994
ENSG00000264745	TCRsignalingPathway	0.00101833	0.00460455	0.696784	1.92429	0	91	0.997963
ENSG00000266573	Cytokines	0.001001	0.00852558	0.463663	1.45679	0	423	0.997998
ENSG00000266573	Cytokine_Receptors	0.00100301	0.00852558	0.557142	1.73569	0	292	0.997994
ENSG00000265369	Antimicrobials	0.00103842	0.00615942	0.530048	1.68146	0	454	0.997923
ENSG00000265369	Cytokines	0.00105708	0.00615942	0.557768	1.75858	0	423	0.997886
ENSG00000265369	Cytokine_Receptors	0.00108696	0.00615942	0.618151	1.92017	0	292	0.997826
ENSG00000265369	Interleukins_Receptor	0.00163132	0.00693312	0.778076	1.89366	0	37	0.996737
ENSG00000247095	TCRsignalingPathway	0.00122699	0.0208589	0.565411	1.71113	0	91	0.997546
ENSG00000268573	NaturalKiller_Cell_Cytotoxicity	0.001	0.00853414	0.583881	1.35928	0	127	0.998
ENSG00000268573	TCRsignalingPathway	0.00100402	0.00853414	0.638517	1.47755	0	91	0.997992
ENSG00000278986	Interleukins_Receptor	0.00223964	0.0119448	0.617209	1.56715	1	37	0.995521
ENSG00000278986	NaturalKiller_Cell_Cytotoxicity	0.00100806	0.00823893	0.526406	1.49334	0	127	0.997984
ENSG00000278986	TCRsignalingPathway	0.00102987	0.00823893	0.590917	1.64356	0	91	0.99794
ENSG00000274849	NaturalKiller_Cell_Cytotoxicity	0.00210748	0.0179136	0.504724	1.48051	1	127	0.995785
ENSG00000274849	TCRsignalingPathway	0.0010846	0.0179136	0.616813	1.76064	0	91	0.997831
ENSG00000267374	Antigen_Processing_and_Presentation	0.00119904	0.010303	0.555801	1.84683	0	135	0.997602
ENSG00000267374	NaturalKiller_Cell_Cytotoxicity	0.00121212	0.010303	0.481546	1.5902	0	127	0.997576
ENSG00000267414	Cytokine_Receptors	0.000999001	0.016983	0.565201	1.43767	0	292	0.998002
ENSG00000280335	Cytokine_Receptors	0.0010101	0.0171717	0.4984	1.49245	0	292	0.99798
ENSG00000265496	TCRsignalingPathway	0.00136426	0.0147399	0.512882	1.63717	0	91	0.997271
ENSG00000227115	Antigen_Processing_and_Presentation	0.00186567	0.0105721	0.603444	2.00201	0	135	0.996269
ENSG00000227115	Antimicrobials	0.00172117	0.0105721	0.420446	1.57088	0	454	0.996558
ENSG00000227115	NaturalKiller_Cell_Cytotoxicity	0.00184162	0.0105721	0.504387	1.67078	0	127	0.996317
ENSG00000267013	Interleukins	0.00243902	0.0254745	0.63849	1.62832	1	38	0.995122
ENSG00000267504	Chemokine_Receptors	0.00141044	0.0119887	0.649263	1.77732	0	44	0.997179
ENSG00000267504	Cytokine_Receptors	0.00107527	0.0119887	0.534387	1.78828	0	292	0.997849
ENSG00000236301	BCRSignalingPathway	0.00145985	0.00546624	0.684705	2.06735	0	64	0.99708
ENSG00000266304	TCRsignalingPathway	0.001002	0.0170341	0.595053	1.47245	0	91	0.997996
ENSG00000273669	BCRSignalingPathway	0.00105152	0.00446898	0.610235	1.69091	0	64	0.997897
ENSG00000273669	Cytokine_Receptors	0.001	0.00446898	0.455335	1.37988	0	292	0.998
ENSG00000273669	Interleukins_Receptor	0.00221976	0.00754717	0.675932	1.76675	1	37	0.99556
ENSG00000273669	NaturalKiller_Cell_Cytotoxicity	0.00101317	0.00446898	0.566974	1.66344	0	127	0.997974
ENSG00000273669	TCRsignalingPathway	0.00102775	0.00446898	0.660505	1.89983	0	91	0.997945
ENSG00000265778	Antigen_Processing_and_Presentation	0.00102987	0.00458468	0.671905	1.9776	0	135	0.99794
ENSG00000265778	Antimicrobials	0.001	0.00458468	0.470924	1.42335	0	454	0.998
ENSG00000265778	NaturalKiller_Cell_Cytotoxicity	0.00103734	0.00458468	0.602343	1.76414	0	127	0.997925
ENSG00000265778	TCRsignalingPathway	0.00107875	0.00458468	0.55503	1.5779	0	91	0.997843
ENSG00000233184	TCRsignalingPathway	0.000999001	0.016983	0.568731	1.48527	0	91	0.998002
ENSG00000278330	Cytokine_Receptors	0.000999001	0.016983	0.517574	1.36614	0	292	0.998002
ENSG00000264015	Cytokine_Receptors	0.001998	0.031968	0.447303	1.25418	1	292	0.996004
ENSG00000178412	Antigen_Processing_and_Presentation	0.00226244	0.0285874	0.487841	1.61111	1	135	0.995475
ENSG00000275162	Cytokine_Receptors	0.000999001	0.016983	0.504215	1.46635	0	292	0.998002
ENSG00000279488	Chemokine_Receptors	0.00167785	0.0104744	0.735164	1.9326	0	44	0.996644
ENSG00000279488	Cytokine_Receptors	0.00131234	0.0104744	0.521498	1.74785	0	292	0.997375
ENSG00000279488	TNF_Family_Members_Receptors	0.00184843	0.0104744	0.807106	1.79326	0	18	0.996303
ENSG00000280486	TCRsignalingPathway	0.001998	0.033966	0.614867	1.276	1	91	0.996004
ENSG00000226800	Chemokine_Receptors	0.00241546	0.0205314	0.711948	1.68902	1	44	0.995169
ENSG00000226800	Cytokine_Receptors	0.00100806	0.0171371	0.532099	1.4566	0	292	0.997984
ENSG00000269318	Chemokine_Receptors	0.00145138	0.0123367	0.651175	1.79492	0	44	0.997097
ENSG00000269318	Cytokine_Receptors	0.00116959	0.0123367	0.417048	1.45763	0	292	0.997661
ENSG00000267980	Chemokine_Receptors	0.0021575	0.0366775	0.687699	1.58222	1	44	0.995685
ENSG00000267769	Chemokine_Receptors	0.00181488	0.012239	0.682821	1.81038	0	44	0.99637
ENSG00000267769	Cytokine_Receptors	0.00187266	0.012239	0.498473	1.71909	0	292	0.996255
ENSG00000205790	Chemokine_Receptors	0.00140647	0.011955	0.738575	1.83498	0	44	0.997187
ENSG00000205790	Cytokine_Receptors	0.00108108	0.011955	0.548172	1.66292	0	292	0.997838
ENSG00000268536	Antigen_Processing_and_Presentation	0.00131234	0.00748569	0.57936	1.91066	0	135	0.997375
ENSG00000268536	Antimicrobials	0.00109051	0.00748569	0.366966	1.34543	0	454	0.997819
ENSG00000268536	NaturalKiller_Cell_Cytotoxicity	0.001321	0.00748569	0.499837	1.64221	0	127	0.997358
ENSG00000223573	Cytokines	0.00100705	0.00867347	0.467356	1.53563	0	423	0.997986
ENSG00000223573	Cytokine_Receptors	0.00102041	0.00867347	0.577792	1.88075	0	292	0.997959
ENSG00000266941	TCRsignalingPathway	0.00100503	0.0170854	0.582006	1.48859	0	91	0.99799
ENSG00000267262	Cytokine_Receptors	0.00210305	0.0357518	0.414488	1.49951	1	292	0.995794
ENSG00000276980	Chemokines	0.00196464	0.0111329	0.557431	1.95833	0	93	0.996071
ENSG00000276980	Cytokines	0.00194932	0.0111329	0.455966	1.90332	0	423	0.996101
ENSG00000276980	Cytokine_Receptors	0.00191939	0.0111329	0.464896	1.87753	0	292	0.996161
ENSG00000268204	Cytokine_Receptors	0.00120919	0.0205562	0.413475	1.49202	0	292	0.997582
ENSG00000267650	Cytokine_Receptors	0.000999001	0.015984	0.505715	1.25067	0	292	0.998002
ENSG00000267607	Antigen_Processing_and_Presentation	0.000999001	0.00567802	0.564848	1.40585	0	135	0.998002
ENSG00000267607	NaturalKiller_Cell_Cytotoxicity	0.000999001	0.00567802	0.56152	1.39564	0	127	0.998002
ENSG00000267607	TCRsignalingPathway	0.001002	0.00567802	0.592847	1.4539	0	91	0.997996
ENSG00000267174	Antigen_Processing_and_Presentation	0.00203666	0.0173116	0.430215	1.60857	0	135	0.995927
ENSG00000219665	Antigen_Processing_and_Presentation	0.00140647	0.02391	0.520737	1.75261	0	135	0.997187
ENSG00000267519	Cytokines	0.0018797	0.014346	0.503913	1.82282	0	423	0.996241
ENSG00000267519	Cytokine_Receptors	0.0019305	0.014346	0.508539	1.77746	0	292	0.996139
ENSG00000280332	Chemokine_Receptors	0.00116009	0.00986079	0.739636	1.64243	0	44	0.99768
ENSG00000280332	Cytokine_Receptors	0.00100301	0.00986079	0.58209	1.4477	0	292	0.997994
ENSG00000242258	TCRsignalingPathway	0.00112613	0.00957207	0.580945	1.61408	0	91	0.997748
ENSG00000269720	Antigen_Processing_and_Presentation	0.00100604	0.00458963	0.581697	1.61553	0	135	0.997988
ENSG00000269720	Antimicrobials	0.000999001	0.00458963	0.525591	1.50446	0	454	0.998002
ENSG00000269720	Interleukins_Receptor	0.00107991	0.00458963	0.680479	1.7212	0	37	0.99784
ENSG00000269720	NaturalKiller_Cell_Cytotoxicity	0.00100908	0.00458963	0.587859	1.6264	0	127	0.997982
ENSG00000269439	Chemokine_Receptors	0.00146628	0.0249267	0.68243	1.83011	0	44	0.997067
ENSG00000268199	Chemokine_Receptors	0.00234467	0.0199297	0.623699	1.64242	1	44	0.995311
ENSG00000268199	Cytokine_Receptors	0.00200602	0.0199297	0.440058	1.35816	1	292	0.995988
ENSG00000267419	TGFb_Family_Member_Receptor	0.00113122	0.0158371	0.837643	1.64541	0	12	0.997738
ENSG00000268555	Cytokines	0.000999001	0.00849151	0.606507	1.50583	0	423	0.998002
ENSG00000268555	Cytokine_Receptors	0.000999001	0.00849151	0.626457	1.54831	0	292	0.998002
ENSG00000280061	Chemokine_Receptors	0.00101112	0.00572969	0.754301	1.61983	0	44	0.997978
ENSG00000280061	Cytokines	0.000999001	0.00572969	0.546434	1.23626	0	423	0.998002
ENSG00000280061	Cytokine_Receptors	0.000999001	0.00572969	0.647623	1.46015	0	292	0.998002
ENSG00000278875	Cytokine_Receptors	0.001998	0.02997	0.49429	1.298	1	292	0.996004
ENSG00000247095	Cytokine_Receptors	0.00205339	0.0349076	0.420343	1.40145	1	292	0.995893
ENSG00000279329	TCRsignalingPathway	0.001443	0.0227882	0.536145	1.66524	0	91	0.997114
ENSG00000271032	Chemokine_Receptors	0.00124069	0.0105459	0.697228	1.74285	0	44	0.997519
ENSG00000271032	Cytokine_Receptors	0.00102354	0.0105459	0.55049	1.60517	0	292	0.997953
ENSG00000267874	Cytokine_Receptors	0.001	0.017	0.492759	1.37987	0	292	0.998
ENSG00000267049	TCRsignalingPathway	0.00209864	0.0335782	0.590607	1.5368	1	91	0.995803
ENSG00000225872	Interferons	0.00102881	0.0174897	0.824279	1.5732	0	17	0.997942
ENSG00000267605	Cytokine_Receptors	0.001998	0.031968	0.480249	1.24212	1	292	0.996004
ENSG00000269653	Chemokine_Receptors	0.00224972	0.0191226	0.636763	1.63514	1	44	0.995501
ENSG00000269653	Cytokine_Receptors	0.00100402	0.0170683	0.548245	1.60192	0	292	0.997992
ENSG00000269050	BCRSignalingPathway	0.001	0.0085	0.56311	1.43093	0	64	0.998
ENSG00000269050	TCRsignalingPathway	0.001	0.0085	0.570536	1.47524	0	91	0.998
ENSG00000233184	Chemokine_Receptors	0.00232558	0.0220779	0.66337	2.01152	0	44	0.995349
ENSG00000279759	Cytokine_Receptors	0.000999001	0.016983	0.590149	1.31036	0	292	0.998002
ENSG00000270164	BCRSignalingPathway	0.00103842	0.0172589	0.636806	1.69514	0	64	0.997923
ENSG00000270164	TCRsignalingPathway	0.00203046	0.0172589	0.572338	1.56702	1	91	0.995939
ENSG00000254887	BCRSignalingPathway	0.001998	0.033966	0.589484	1.48467	1	64	0.996004
ENSG00000259436	BCRSignalingPathway	0.0010101	0.00572391	0.611659	1.63098	0	64	0.99798
ENSG00000259436	Chemokines	0.002	0.0085	0.538373	1.46805	1	93	0.996
ENSG00000259436	Cytokine_Receptors	0.000999001	0.00572391	0.52411	1.49427	0	292	0.998002
ENSG00000259436	TCRsignalingPathway	0.001001	0.00572391	0.568932	1.54891	0	91	0.997998
ENSG00000231412	Antigen_Processing_and_Presentation	0.002002	0.016016	0.522353	1.38723	1	135	0.995996
ENSG00000231412	TCRsignalingPathway	0.00100503	0.016016	0.591342	1.54429	0	91	0.99799
ENSG00000279161	Cytokine_Receptors	0.000999001	0.014985	0.542031	1.29749	0	292	0.998002
ENSG00000245598	Cytokine_Receptors	0.000999001	0.015984	0.510638	1.33026	0	292	0.998002
ENSG00000260366	Cytokine_Receptors	0.001998	0.031968	0.415295	1.2947	1	292	0.996004
ENSG00000254760	TCRsignalingPathway	0.001998	0.0254745	0.599745	1.35735	1	91	0.996004
ENSG00000267808	Cytokine_Receptors	0.001001	0.016016	0.433242	1.34486	0	292	0.997998
ENSG00000269535	Interferons	0.00118624	0.0189798	0.790233	1.64694	0	17	0.997628
ENSG00000227407	Cytokine_Receptors	0.000999001	0.016983	0.52246	1.51758	0	292	0.998002
ENSG00000267096	Cytokine_Receptors	0.000999001	0.016983	0.57719	1.43636	0	292	0.998002
ENSG00000267117	Chemokine_Receptors	0.00223464	0.0189944	0.680714	1.59092	1	44	0.995531
ENSG00000267117	Cytokine_Receptors	0.002	0.0189944	0.50133	1.30729	1	292	0.996
ENSG00000279611	Chemokine_Receptors	0.00106724	0.00604767	0.664006	1.6333	0	44	0.997866
ENSG00000279611	Cytokine_Receptors	0.000999001	0.00604767	0.529367	1.42061	0	292	0.998002
ENSG00000279611	TCRsignalingPathway	0.00101833	0.00604767	0.565122	1.4547	0	91	0.997963
ENSG00000232098	Cytokine_Receptors	0.001998	0.033966	0.581904	1.25286	1	292	0.996004
ENSG00000280162	Chemokine_Receptors	0.00140252	0.0119215	0.684709	1.77416	0	44	0.997195
ENSG00000280162	Cytokine_Receptors	0.0010846	0.0119215	0.546097	1.75164	0	292	0.997831
ENSG00000237914	BCRSignalingPathway	0.00101112	0.00572969	0.665891	1.48173	0	64	0.997978
ENSG00000237914	NaturalKiller_Cell_Cytotoxicity	0.001	0.00572969	0.607333	1.39142	0	127	0.998
ENSG00000237914	TCRsignalingPathway	0.001	0.00572969	0.69243	1.57307	0	91	0.998
ENSG00000234900	Cytokine_Receptors	0.00124533	0.00898045	0.379584	1.50077	0	292	0.997509
ENSG00000234900	Interleukins_Receptor	0.00158479	0.00898045	0.632995	1.88352	0	37	0.99683
ENSG00000234900	NaturalKiller_Cell_Cytotoxicity	0.00140252	0.00898045	0.461572	1.68074	0	127	0.997195
ENSG00000279082	BCRSignalingPathway	0.00202634	0.00693878	0.628521	1.62205	1	64	0.995947
ENSG00000279082	Chemokine_Receptors	0.00204082	0.00693878	0.619121	1.55165	1	44	0.995918
ENSG00000279082	Cytokine_Receptors	0.000999001	0.00623396	0.476008	1.30779	0	292	0.998002
ENSG00000279082	TCRsignalingPathway	0.001002	0.00623396	0.639722	1.68816	0	91	0.997996
ENSG00000279082	TNF_Family_Members_Receptors	0.00110011	0.00623396	0.730944	1.65132	0	18	0.9978
ENSG00000277938	Cytokine_Receptors	0.000999001	0.016983	0.494114	1.30856	0	292	0.998002
ENSG00000233184	Cytokine_Receptors	0.001998	0.0171026	0.509813	1.27458	1	292	0.996004
ENSG00000281376	Antigen_Processing_and_Presentation	0.000999001	0.016983	0.604924	1.30302	0	135	0.998002
ENSG00000277301	Cytokine_Receptors	0.000999001	0.015984	0.471753	1.31006	0	292	0.998002
ENSG00000279253	Cytokine_Receptors	0.00105932	0.0180085	0.488582	1.49698	0	292	0.997881
ENSG00000184856	Cytokine_Receptors	0.000999001	0.016983	0.529488	1.36969	0	292	0.998002
ENSG00000230155	BCRSignalingPathway	0.00125471	0.00389194	0.635256	1.91037	0	64	0.997491
ENSG00000230155	Chemokine_Receptors	0.00132626	0.00389194	0.657882	1.85929	0	44	0.997347
ENSG00000230155	Cytokine_Receptors	0.00104822	0.00389194	0.484513	1.66561	0	292	0.997904
ENSG00000228878	Interleukins_Receptor	0.00137363	0.00389194	0.637689	1.75265	0	37	0.997253
ENSG00000230155	NaturalKiller_Cell_Cytotoxicity	0.00114286	0.00389194	0.545045	1.76464	0	127	0.997714
ENSG00000230155	TCRsignalingPathway	0.00119617	0.00389194	0.748436	2.34476	0	91	0.997608
ENSG00000232406	Cytokine_Receptors	0.00113379	0.0192744	0.517657	1.72791	0	292	0.997732
ENSG00000275401	Chemokine_Receptors	0.00114286	0.0182857	0.65142	1.67098	0	44	0.997714
ENSG00000132832	Antigen_Processing_and_Presentation	0.00102145	0.00339321	0.752944	2.17345	0	135	0.997957
ENSG00000132832	Antimicrobials	0.000999001	0.00339321	0.604709	1.8213	0	454	0.998002
ENSG00000132832	Chemokines	0.00105485	0.00339321	0.659043	1.85396	0	93	0.99789
ENSG00000132832	Chemokine_Receptors	0.00232019	0.00493039	0.667103	1.73476	1	44	0.99536
ENSG00000132832	Cytokines	0.001998	0.00485229	0.460099	1.38274	1	423	0.996004
ENSG00000132832	Interleukins_Receptor	0.0011976	0.00339321	0.723445	1.83406	0	37	0.997605
ENSG00000132832	NaturalKiller_Cell_Cytotoxicity	0.00102459	0.00339321	0.703601	2.02935	0	127	0.997951
ENSG00000132832	TCRsignalingPathway	0.0010582	0.00339321	0.74649	2.1001	0	91	0.997884
ENSG00000267882	TCRsignalingPathway	0.00215983	0.0367171	0.53132	1.57561	1	91	0.99568
ENSG00000271133	Chemokine_Receptors	0.00124533	0.0105853	0.666841	1.80902	0	44	0.997509
ENSG00000235621	BCRSignalingPathway	0.001001	0.00567234	0.691265	1.70031	0	64	0.997998
ENSG00000235621	Cytokine_Receptors	0.000999001	0.00567234	0.495655	1.27972	0	292	0.998002
ENSG00000235621	TCRsignalingPathway	0.000999001	0.00567234	0.627963	1.56583	0	91	0.998002
ENSG00000234693	Antimicrobials	0.00105597	0.00845771	0.449465	1.72578	0	454	0.997888
ENSG00000234693	Cytokines	0.00107066	0.00845771	0.484585	1.84912	0	423	0.997859
ENSG00000234693	Cytokine_Receptors	0.00223464	0.00949721	0.405044	1.51492	1	292	0.995531
ENSG00000234693	Interleukins	0.00149254	0.00845771	0.73904	2.1596	0	38	0.997015
ENSG00000260979	TGFb_Family_Member	0.00107527	0.0182796	0.782044	1.88362	0	32	0.997849
ENSG00000218018	Cytokine_Receptors	0.000999001	0.016983	0.518432	1.29649	0	292	0.998002
ENSG00000254419	Cytokine_Receptors	0.00100806	0.0171371	0.526884	1.47747	0	292	0.997984
ENSG00000228812	Cytokine_Receptors	0.000999001	0.016983	0.494467	1.3948	0	292	0.998002
ENSG00000273812	Antimicrobials	0.00214823	0.0365199	0.376079	1.36202	1	454	0.995704
ENSG00000130600	Antigen_Processing_and_Presentation	0.00118203	0.00674603	0.704645	2.29736	0	135	0.997636
ENSG00000272259	Antimicrobials	0.00104384	0.00674603	0.428571	1.51951	0	454	0.997912
ENSG00000272259	NaturalKiller_Cell_Cytotoxicity	0.00119048	0.00674603	0.616011	2.00183	0	127	0.997619
ENSG00000275620	TGFb_Family_Member	0.00136054	0.0231293	0.713601	1.74197	0	32	0.997279
ENSG00000196421	Cytokine_Receptors	0.00112867	0.0191874	0.431558	1.48178	0	292	0.997743
ENSG00000237371	Cytokine_Receptors	0.000999001	0.015984	0.549583	1.41601	0	292	0.998002
ENSG00000278996	Antigen_Processing_and_Presentation	0.00146843	0.0062963	0.587163	2.05533	0	135	0.997063
ENSG00000278996	Antimicrobials	0.00123609	0.0062963	0.343839	1.35734	0	454	0.997528
ENSG00000278996	NaturalKiller_Cell_Cytotoxicity	0.00148148	0.0062963	0.514433	1.78593	0	127	0.997037
ENSG00000278996	TCRsignalingPathway	0.00147275	0.0062963	0.485941	1.62926	0	91	0.997054
ENSG00000228798	Cytokine_Receptors	0.001998	0.027972	0.535561	1.25714	1	292	0.996004
ENSG00000233215	BCRSignalingPathway	0.00101729	0.00576467	0.605889	1.51409	0	64	0.997965
ENSG00000233215	Cytokine_Receptors	0.000999001	0.00576467	0.518509	1.37425	0	292	0.998002
ENSG00000233215	TCRsignalingPathway	0.00100402	0.00576467	0.584248	1.50366	0	91	0.997992
ENSG00000237945	Cytokine_Receptors	0.00100604	0.0171026	0.441132	1.45625	0	292	0.997988
ENSG00000233818	Antigen_Processing_and_Presentation	0.000999001	0.016983	0.57241	1.35963	0	135	0.998002
ENSG00000223806	Antimicrobials	0.00156495	0.0146048	0.423292	1.62593	0	454	0.99687
ENSG00000223806	Chemokines	0.00171821	0.0146048	0.556091	1.82586	0	93	0.996564
ENSG00000184809	Cytokines	0.000999001	0.00849151	0.624142	1.43438	0	423	0.998002
ENSG00000184809	Cytokine_Receptors	0.000999001	0.00849151	0.634413	1.45792	0	292	0.998002
ENSG00000228318	Antigen_Processing_and_Presentation	0.000999001	0.0033966	0.570329	1.36918	0	135	0.998002
ENSG00000228318	Antimicrobials	0.000999001	0.0033966	0.578513	1.42264	0	454	0.998002
ENSG00000228318	Interleukins_Receptor	0.000999001	0.0033966	0.723375	1.62811	0	37	0.998002
ENSG00000228318	NaturalKiller_Cell_Cytotoxicity	0.000999001	0.0033966	0.604996	1.44751	0	127	0.998002
ENSG00000228318	TCRsignalingPathway	0.000999001	0.0033966	0.65829	1.56039	0	91	0.998002
ENSG00000227702	Cytokine_Receptors	0.000999001	0.016983	0.46846	1.37072	0	292	0.998002
ENSG00000247363	Antimicrobials	0.00102775	0.00807217	0.402592	1.53652	0	454	0.997945
ENSG00000225431	Cytokines	0.00103413	0.00807217	0.389846	1.48289	0	423	0.997932
ENSG00000225431	Interleukins	0.0014245	0.00807217	0.588153	1.7208	0	38	0.997151
ENSG00000225731	BCRSignalingPathway	0.00101729	0.00584192	0.585908	1.53687	0	64	0.997965
ENSG00000225731	Chemokine_Receptors	0.00103093	0.00584192	0.626929	1.59314	0	44	0.997938
ENSG00000225731	Cytokine_Receptors	0.000999001	0.00584192	0.596032	1.65963	0	292	0.998002
ENSG00000225731	Interleukins_Receptor	0.00208333	0.00885417	0.618768	1.54647	1	37	0.995833
ENSG00000237989	Antimicrobials	0.000999001	0.00238229	0.508703	1.45485	0	454	0.998002
ENSG00000237989	BCRSignalingPathway	0.00107527	0.00238229	0.635348	1.65823	0	64	0.997849
ENSG00000237989	Chemokines	0.00103842	0.00238229	0.602801	1.63356	0	93	0.997923
ENSG00000237989	Chemokine_Receptors	0.00110254	0.00238229	0.680047	1.71566	0	44	0.997795
ENSG00000236301	Cytokines	0.000999001	0.00238229	0.509373	1.45595	0	423	0.998002
ENSG00000237989	Cytokine_Receptors	0.001	0.00238229	0.575451	1.63489	0	292	0.998
ENSG00000237989	Interleukins_Receptor	0.00112108	0.00238229	0.664516	1.63549	0	37	0.997758
ENSG00000237989	TCRsignalingPathway	0.0010395	0.00238229	0.656763	1.77872	0	91	0.997921
ENSG00000237989	TNF_Family_Members_Receptors	0.00244798	0.00462396	0.742324	1.62647	1	18	0.995104
ENSG00000185186	Cytokine_Receptors	0.001001	0.017017	0.441941	1.51929	0	292	0.997998
ENSG00000184441	Chemokine_Receptors	0.00238095	0.0172239	0.686008	1.86673	0	44	0.995238
ENSG00000227039	Antigen_Processing_and_Presentation	0.00198807	0.00435228	0.475799	1.5937	0	135	0.996024
ENSG00000227039	Antimicrobials	0.00169205	0.00435228	0.449024	1.70085	0	454	0.996616
ENSG00000227039	BCRSignalingPathway	0.00200401	0.00435228	0.686363	2.07315	0	64	0.995992
ENSG00000227039	Chemokine_Receptors	0.00212314	0.00435228	0.722679	1.99382	0	44	0.995754
ENSG00000227039	Cytokine_Receptors	0.00179211	0.00435228	0.498849	1.81637	0	292	0.996416
ENSG00000227039	Interleukins_Receptor	0.00210526	0.00435228	0.791607	2.13214	0	37	0.995789
ENSG00000227039	NaturalKiller_Cell_Cytotoxicity	0.0019802	0.00435228	0.622133	2.07577	0	127	0.99604
ENSG00000227039	TCRsignalingPathway	0.00201207	0.00435228	0.724644	2.30396	0	91	0.995976
ENSG00000227039	TNF_Family_Members_Receptors	0.00230415	0.00435228	0.857154	2.03814	0	18	0.995392
ENSG00000183250	Antigen_Processing_and_Presentation	0.00107411	0.00912997	0.664742	1.93927	0	135	0.997852
ENSG00000183250	Antimicrobials	0.001	0.00912997	0.436314	1.34921	0	454	0.998
ENSG00000184274	TGFb_Family_Member	0.00100604	0.0150905	0.679668	1.4934	0	32	0.997988
ENSG00000183535	Cytokine_Receptors	0.000999001	0.015984	0.590226	1.31878	0	292	0.998002
ENSG00000280604	Chemokine_Receptors	0.00222965	0.0178372	0.633346	1.75247	1	44	0.995541
ENSG00000280604	Cytokine_Receptors	0.000999001	0.015984	0.478521	1.52592	0	292	0.998002
ENSG00000224413	Cytokines	0.001998	0.016983	0.494442	1.16685	1	423	0.996004
ENSG00000224413	Cytokine_Receptors	0.000999001	0.016983	0.524532	1.23091	0	292	0.998002
ENSG00000100181	TGFb_Family_Member	0.00204082	0.0285714	0.748818	1.5981	1	32	0.995918
ENSG00000273203	BCRSignalingPathway	0.00100908	0.00857719	0.551662	1.52801	0	64	0.997982
ENSG00000273203	Cytokine_Receptors	0.000999001	0.00857719	0.47645	1.42298	0	292	0.998002
ENSG00000269220	Antimicrobials	0.000999001	0.0025978	0.548058	1.37492	0	454	0.998002
ENSG00000269220	BCRSignalingPathway	0.0010395	0.0025978	0.734525	1.73395	0	64	0.997921
ENSG00000269220	Chemokine_Receptors	0.00108578	0.0025978	0.773897	1.7534	0	44	0.997828
ENSG00000269220	Cytokine_Receptors	0.000999001	0.0025978	0.6365	1.58464	0	292	0.998002
ENSG00000269220	Interleukins_Receptor	0.00110742	0.0025978	0.820344	1.82267	0	37	0.997785
ENSG00000269220	NaturalKiller_Cell_Cytotoxicity	0.00100604	0.0025978	0.71246	1.74242	0	127	0.997988
ENSG00000269220	TCRsignalingPathway	0.00102459	0.0025978	0.77901	1.87814	0	91	0.997951
ENSG00000269220	TNF_Family_Members_Receptors	0.00122249	0.0025978	0.852125	1.73808	0	18	0.997555
ENSG00000093100	Cytokine_Receptors	0.000999001	0.015984	0.529673	1.35446	0	292	0.998002
ENSG00000273311	Antigen_Processing_and_Presentation	0.00209644	0.0120184	0.53867	1.63114	1	135	0.995807
ENSG00000273311	Antimicrobials	0.002002	0.0120184	0.430827	1.36582	1	454	0.995996
ENSG00000273311	NaturalKiller_Cell_Cytotoxicity	0.00212089	0.0120184	0.530017	1.59838	1	127	0.995758
ENSG00000223461	Antigen_Processing_and_Presentation	0.00143472	0.0243902	0.475417	1.64506	0	135	0.997131
ENSG00000260979	Cytokine_Receptors	0.001998	0.033966	0.566025	1.25642	1	292	0.996004
ENSG00000272829	Antigen_Processing_and_Presentation	0.00122699	0.0208589	0.532714	1.77012	0	135	0.997546
ENSG00000224086	Cytokine_Receptors	0.000999001	0.015984	0.541497	1.29597	0	292	0.998002
ENSG00000236850	TCRsignalingPathway	0.00111111	0.0188889	0.564922	1.58266	0	91	0.997778
ENSG00000220891	Antimicrobials	0.00105042	0.00607143	0.408898	1.49324	0	454	0.997899
ENSG00000220891	Chemokine_Receptors	0.00142857	0.00607143	0.692383	1.95066	0	44	0.997143
ENSG00000220891	Cytokines	0.00105152	0.00607143	0.434375	1.58036	0	423	0.997897
ENSG00000220891	Cytokine_Receptors	0.00110254	0.00607143	0.536733	1.90687	0	292	0.997795
ENSG00000234928	Cytokine_Receptors	0.001	0.017	0.528689	1.39178	0	292	0.998
ENSG00000234928	TGFb_Family_Member	0.00221976	0.0188679	0.68945	1.60468	1	32	0.99556
ENSG00000273295	Chemokine_Receptors	0.00101112	0.0171891	0.639169	1.45795	0	44	0.997978
ENSG00000279006	Cytokine_Receptors	0.000999001	0.016983	0.515665	1.42114	0	292	0.998002
ENSG00000272977	Cytokine_Receptors	0.00102987	0.0175077	0.481412	1.68481	0	292	0.99794
ENSG00000279802	Interferons	0.00225989	0.0384181	0.888451	1.556	1	17	0.99548
ENSG00000272858	TCRsignalingPathway	0.00105485	0.0168776	0.563752	1.60301	0	91	0.99789
ENSG00000227117	Cytokine_Receptors	0.000999001	0.015984	0.477285	1.35511	0	292	0.998002
ENSG00000268812	Chemokines	0.00228833	0.00837438	0.498682	1.70142	0	93	0.995423
ENSG00000268812	Chemokine_Receptors	0.00232019	0.00837438	0.642169	1.95003	0	44	0.99536
ENSG00000268812	Cytokine_Receptors	0.00246305	0.00837438	0.393332	1.512	0	292	0.995074
ENSG00000268812	Interleukins_Receptor	0.00234742	0.00837438	0.602076	1.76447	0	37	0.995305
ENSG00000268812	TNF_Family_Members_Receptors	0.00234192	0.00837438	0.77892	1.93423	0	18	0.995316
ENSG00000233360	Chemokine_Receptors	0.00159744	0.0135783	0.686868	1.93273	0	44	0.996805
ENSG00000233360	Cytokine_Receptors	0.00138889	0.0135783	0.431076	1.55995	0	292	0.997222
ENSG00000272720	Chemokine_Receptors	0.00129702	0.0110246	0.732618	1.65971	0	44	0.997406
ENSG00000272720	Cytokine_Receptors	0.0010101	0.0110246	0.580826	1.54285	0	292	0.99798
ENSG00000247363	Chemokine_Receptors	0.0021254	0.0180659	0.674835	1.57145	1	44	0.995749
ENSG00000279833	Cytokine_Receptors	0.000999001	0.016983	0.60052	1.34029	0	292	0.998002
ENSG00000229999	Cytokine_Receptors	0.001998	0.017	0.503119	1.26816	1	292	0.996004
ENSG00000229999	TCRsignalingPathway	0.002	0.017	0.578879	1.40588	1	91	0.996
ENSG00000231993	TCRsignalingPathway	0.00202224	0.0240481	0.563411	1.45876	1	91	0.995956
ENSG00000281538	Cytokine_Receptors	0.00100503	0.0170854	0.548815	1.55626	0	292	0.99799
ENSG00000259450	Antigen_Processing_and_Presentation	0.00105485	0.00904255	0.598618	1.66975	0	135	0.99789
ENSG00000273366	NaturalKiller_Cell_Cytotoxicity	0.00106383	0.00904255	0.588555	1.63499	0	127	0.997872
ENSG00000279933	Antigen_Processing_and_Presentation	0.000999001	0.00247813	0.547288	1.39876	0	135	0.998002
ENSG00000279933	BCRSignalingPathway	0.00100402	0.00247813	0.636061	1.58525	0	64	0.997992
ENSG00000279933	Chemokine_Receptors	0.00101523	0.00247813	0.710295	1.72038	0	44	0.99797
ENSG00000279933	Cytokine_Receptors	0.000999001	0.00247813	0.544538	1.4163	0	292	0.998002
ENSG00000279933	Interleukins_Receptor	0.00102041	0.00247813	0.696078	1.65216	0	37	0.997959
ENSG00000279933	NaturalKiller_Cell_Cytotoxicity	0.000999001	0.00247813	0.625365	1.596	0	127	0.998002
ENSG00000279933	TCRsignalingPathway	0.001	0.00247813	0.67435	1.70047	0	91	0.998
ENSG00000273287	TGFb_Family_Member	0.00111111	0.0177778	0.658028	1.64936	0	32	0.997778
ENSG00000234869	Chemokine_Receptors	0.00114286	0.00971429	0.66413	1.82681	0	44	0.997714
ENSG00000234869	Cytokine_Receptors	0.00100503	0.00971429	0.474589	1.5292	0	292	0.99799
ENSG00000213279	Cytokine_Receptors	0.000999001	0.015984	0.476691	1.29481	0	292	0.998002
ENSG00000273192	Cytokine_Receptors	0.0011325	0.0192525	0.438195	1.42704	0	292	0.997735
ENSG00000278869	Antimicrobials	0.00117096	0.00620438	0.422419	1.58108	0	454	0.997658
ENSG00000278869	Cytokine_Receptors	0.00127065	0.00620438	0.448654	1.6308	0	292	0.997459
ENSG00000278869	NaturalKiller_Cell_Cytotoxicity	0.00145349	0.00620438	0.529369	1.75718	0	127	0.997093
ENSG00000278869	TCRsignalingPathway	0.00145985	0.00620438	0.516035	1.65103	0	91	0.99708
ENSG00000272836	Cytokine_Receptors	0.001998	0.031968	0.554818	1.23799	1	292	0.996004
ENSG00000279182	Chemokine_Receptors	0.00102987	0.0164779	0.689997	1.58235	0	44	0.99794
ENSG00000272666	Antigen_Processing_and_Presentation	0.00104058	0.00371991	0.716068	2.03732	0	135	0.997919
ENSG00000272666	Antimicrobials	0.000999001	0.00371991	0.556295	1.64425	0	454	0.998002
ENSG00000272666	Chemokines	0.00108578	0.00371991	0.619515	1.7242	0	93	0.997828
ENSG00000272666	Interferons	0.00139276	0.00394615	0.787774	1.70972	0	17	0.997214
ENSG00000272666	NaturalKiller_Cell_Cytotoxicity	0.00105263	0.00371991	0.64841	1.83265	0	127	0.997895
ENSG00000272666	TCRsignalingPathway	0.00109409	0.00371991	0.6171	1.70972	0	91	0.997812
ENSG00000226738	TCRsignalingPathway	0.000999001	0.016983	0.575527	1.31715	0	91	0.998002
ENSG00000236017	Chemokine_Receptors	0.0014556	0.0247453	0.741891	1.7556	0	44	0.997089
ENSG00000234449	TCRsignalingPathway	0.00222965	0.0379041	0.459316	1.51549	1	91	0.995541
ENSG00000205663	TCRsignalingPathway	0.00102354	0.0163767	0.51888	1.57239	0	91	0.997953
ENSG00000247095	BCRSignalingPathway	0.00102459	0.00225106	0.721418	1.83965	0	64	0.997951
ENSG00000229491	Cytokines	0.000999001	0.016983	0.45712	1.49301	0	423	0.998002
ENSG00000229491	Cytokine_Receptors	0.002	0.017	0.429256	1.39467	1	292	0.996
ENSG00000229563	Interferons	0.00249377	0.042394	0.750762	1.6287	1	17	0.995012
ENSG00000270069	TCRsignalingPathway	0.00179211	0.0304659	0.582507	1.88023	0	91	0.996416
ENSG00000231566	Antigen_Processing_and_Presentation	0.00200803	0.0244151	0.496791	1.40429	1	135	0.995984
ENSG00000224975	Chemokine_Receptors	0.00186916	0.0124088	0.688251	1.76916	0	44	0.996262
ENSG00000235437	Cytokine_Receptors	0.001998	0.031968	0.520848	1.29964	1	292	0.996004
ENSG00000274536	Antimicrobials	0.00101317	0.0031296	0.573932	1.86141	0	454	0.997974
ENSG00000274536	BCRSignalingPathway	0.00131752	0.0031296	0.598309	1.65577	0	64	0.997365
ENSG00000274536	Chemokines	0.00123305	0.0031296	0.661852	1.92383	0	93	0.997534
ENSG00000274536	Chemokine_Receptors	0.00139276	0.0031296	0.80528	2.13289	0	44	0.997214
ENSG00000274536	Cytokine_Receptors	0.00105932	0.0031296	0.556684	1.76093	0	292	0.997881
ENSG00000274536	Interleukins_Receptor	0.00147275	0.0031296	0.807208	2.06846	0	37	0.997054
ENSG00000274536	NaturalKiller_Cell_Cytotoxicity	0.00114548	0.0031296	0.646362	1.94882	0	127	0.997709
ENSG00000274536	TCRsignalingPathway	0.00123762	0.0031296	0.643616	1.86552	0	91	0.997525
ENSG00000281852	Cytokine_Receptors	0.000999001	0.015984	0.539348	1.37647	0	292	0.998002
