# Supplementary material for: Machine learning-based integration develops an immune-derived lncRNA signature for improving outcomes in colorectal cancer
Source: Nat Commun. 2022 Feb 10;13:816. doi: 10.1038/s41467-022-28421-6 (PMC8831564; doi:10.1038/s41467-022-28421-6)
Supplement: Supplementary file 4 — Supplementary Data 2 [file 41467_2022_28421_MOESM4_ESM.xlsx]

## Sheet: Sheet1
Supplementary Data 2: The performance of 101 predictive models in training and testing cohorts.
Model	TCGA-CRC	GSE17536	GSE17537	GSE29621	GSE38832	GSE39582	GSE72970
Lasso + StepCox [both]	0.749	0.684	0.723	0.702	0.726	0.678	0.664
survival-SVM	0.708	0.651	0.751	0.658	0.693	0.621	0.577
CoxBoost + survival-SVM	0.727	0.655	0.761	0.652	0.699	0.597	0.554
Ridge	0.737	0.641	0.742	0.656	0.68	0.6	0.576
Lasso + survival-SVM	0.726	0.643	0.743	0.646	0.685	0.603	0.561
SuperPC	0.657	0.645	0.717	0.65	0.663	0.626	0.569
CoxBoost + Ridge	0.748	0.645	0.733	0.652	0.676	0.578	0.568
Enet [alpha=0.1]	0.752	0.642	0.726	0.651	0.66	0.576	0.579
CoxBoost + Enet [alpha=0.1]	0.751	0.644	0.731	0.648	0.659	0.568	0.569
Enet [alpha=0.2]	0.753	0.642	0.726	0.646	0.657	0.568	0.576
Enet [alpha=0.3]	0.753	0.643	0.731	0.651	0.647	0.564	0.578
CoxBoost + Enet [alpha=0.3]	0.752	0.643	0.735	0.653	0.645	0.561	0.573
CoxBoost + Enet [alpha=0.2]	0.752	0.643	0.733	0.648	0.651	0.563	0.569
Enet [alpha=0.4]	0.753	0.642	0.73	0.654	0.641	0.562	0.578
CoxBoost + Enet [alpha=0.4]	0.752	0.643	0.732	0.655	0.643	0.559	0.573
Lasso + CoxBoost	0.754	0.647	0.723	0.654	0.64	0.558	0.582
Enet [alpha=0.5]	0.753	0.643	0.731	0.652	0.638	0.561	0.578
CoxBoost	0.753	0.648	0.719	0.652	0.642	0.563	0.574
CoxBoost + Enet [alpha=0.5]	0.753	0.642	0.728	0.656	0.641	0.558	0.572
Enet [alpha=0.6]	0.753	0.642	0.727	0.652	0.637	0.56	0.577
CoxBoost + Enet [alpha=0.6]	0.753	0.643	0.725	0.657	0.638	0.556	0.572
CoxBoost + Enet [alpha=0.7]	0.753	0.643	0.725	0.656	0.638	0.556	0.573
CoxBoost + Enet [alpha=0.8]	0.753	0.644	0.725	0.656	0.636	0.556	0.573
Enet [alpha=0.8]	0.754	0.642	0.726	0.654	0.633	0.558	0.576
Enet [alpha=0.9]	0.754	0.643	0.726	0.654	0.633	0.557	0.577
Lasso	0.754	0.643	0.727	0.654	0.633	0.556	0.576
Enet [alpha=0.7]	0.754	0.642	0.726	0.652	0.634	0.558	0.576
CoxBoost + Enet [alpha=0.9]	0.753	0.644	0.725	0.656	0.635	0.555	0.573
CoxBoost + Lasso	0.753	0.644	0.725	0.655	0.635	0.555	0.573
Lasso + plsRcox	0.752	0.64	0.722	0.656	0.639	0.556	0.569
CoxBoost + plsRcox	0.751	0.641	0.724	0.656	0.636	0.554	0.569
CoxBoost + StepCox [forward]	0.752	0.641	0.725	0.653	0.636	0.552	0.568
Lasso + StepCox [forward]	0.752	0.641	0.72	0.656	0.634	0.552	0.569
RSF + survival-SVM	0.717	0.616	0.725	0.626	0.675	0.589	0.532
CoxBoost + SuperPC	0.636	0.623	0.745	0.613	0.678	0.585	0.515
StepCox [forward]	0.751	0.639	0.709	0.632	0.625	0.554	0.577
plsRcox	0.751	0.639	0.709	0.631	0.625	0.554	0.577
RSF + Ridge	0.736	0.619	0.715	0.634	0.653	0.572	0.538
RSF + Enet [alpha=0.1]	0.737	0.618	0.716	0.639	0.646	0.565	0.542
Lasso + SuperPC	0.651	0.607	0.726	0.601	0.672	0.59	0.525
RSF + plsRcox	0.737	0.625	0.715	0.641	0.641	0.56	0.538
RSF + StepCox [forward]	0.737	0.625	0.714	0.64	0.641	0.559	0.54
RSF + Enet [alpha=0.2]	0.737	0.619	0.713	0.636	0.643	0.563	0.545
RSF + Enet [alpha=0.3]	0.737	0.62	0.711	0.635	0.641	0.561	0.545
RSF + Enet [alpha=0.6]	0.737	0.622	0.711	0.635	0.638	0.559	0.547
RSF + Lasso	0.737	0.623	0.713	0.636	0.635	0.558	0.548
RSF + Enet [alpha=0.7]	0.737	0.623	0.709	0.636	0.637	0.559	0.548
RSF + Enet [alpha=0.5]	0.737	0.621	0.713	0.633	0.637	0.559	0.547
RSF + CoxBoost	0.737	0.623	0.709	0.637	0.636	0.558	0.547
RSF + Enet [alpha=0.9]	0.737	0.623	0.711	0.634	0.636	0.558	0.548
RSF + Enet [alpha=0.4]	0.737	0.62	0.711	0.634	0.638	0.56	0.546
RSF + Enet [alpha=0.8]	0.737	0.623	0.709	0.635	0.636	0.558	0.547
RSF + StepCox [both]	0.733	0.633	0.683	0.654	0.612	0.548	0.554
RSF + StepCox [backward]	0.733	0.633	0.683	0.654	0.612	0.548	0.554
StepCox [both] + Ridge	0.751	0.628	0.692	0.636	0.61	0.549	0.563
StepCox [backward] + Ridge	0.751	0.628	0.692	0.636	0.61	0.549	0.563
StepCox [both] + plsRcox	0.749	0.631	0.691	0.632	0.607	0.544	0.572
StepCox [backward] + plsRcox	0.749	0.631	0.691	0.632	0.607	0.544	0.572
StepCox [both] + Enet [alpha=0.9]	0.75	0.629	0.686	0.637	0.605	0.546	0.572
StepCox [backward] + Enet [alpha=0.9]	0.75	0.629	0.686	0.637	0.605	0.546	0.572
StepCox [both] + Enet [alpha=0.1]	0.751	0.628	0.688	0.638	0.608	0.547	0.566
StepCox [backward] + Enet [alpha=0.1]	0.751	0.628	0.688	0.638	0.608	0.547	0.566
StepCox [both] + Enet [alpha=0.8]	0.75	0.629	0.686	0.637	0.605	0.546	0.572
StepCox [backward] + Enet [alpha=0.8]	0.75	0.629	0.686	0.637	0.605	0.546	0.572
StepCox [both] + Enet [alpha=0.2]	0.751	0.629	0.689	0.636	0.607	0.546	0.568
StepCox [backward] + Enet [alpha=0.2]	0.751	0.629	0.689	0.636	0.607	0.546	0.568
StepCox [both] + Lasso	0.75	0.629	0.686	0.637	0.605	0.545	0.572
StepCox [backward] + Lasso	0.75	0.629	0.686	0.637	0.605	0.545	0.572
StepCox [both] + Enet [alpha=0.6]	0.75	0.629	0.686	0.636	0.606	0.546	0.571
StepCox [backward] + Enet [alpha=0.6]	0.75	0.629	0.686	0.636	0.606	0.546	0.571
CoxBoost + GBM	0.898	0.63	0.686	0.599	0.66	0.561	0.538
StepCox [both] + Enet [alpha=0.7]	0.75	0.63	0.686	0.636	0.605	0.546	0.571
StepCox [backward] + Enet [alpha=0.7]	0.75	0.63	0.686	0.636	0.605	0.546	0.571
Lasso + StepCox [backward]	0.749	0.63	0.683	0.635	0.607	0.545	0.573
StepCox [both]	0.749	0.63	0.683	0.635	0.607	0.545	0.573
StepCox [backward]	0.749	0.63	0.683	0.635	0.607	0.545	0.573
CoxBoost + StepCox [both]	0.749	0.63	0.683	0.635	0.607	0.545	0.573
CoxBoost + StepCox [backward]	0.749	0.63	0.683	0.635	0.607	0.545	0.573
StepCox [both] + Enet [alpha=0.4]	0.75	0.629	0.686	0.635	0.606	0.546	0.57
StepCox [backward] + Enet [alpha=0.4]	0.75	0.629	0.686	0.635	0.606	0.546	0.57
StepCox [both] + Enet [alpha=0.3]	0.751	0.63	0.688	0.633	0.606	0.546	0.569
StepCox [backward] + Enet [alpha=0.3]	0.751	0.63	0.688	0.633	0.606	0.546	0.569
StepCox [both] + CoxBoost	0.751	0.631	0.686	0.635	0.604	0.544	0.572
StepCox [backward] + CoxBoost	0.751	0.631	0.686	0.635	0.604	0.544	0.572
StepCox [both] + Enet [alpha=0.5]	0.75	0.629	0.686	0.634	0.605	0.546	0.57
StepCox [backward] + Enet [alpha=0.5]	0.75	0.629	0.686	0.634	0.605	0.546	0.57
CoxBoost + RSF	0.969	0.609	0.673	0.614	0.676	0.554	0.543
RSF + SuperPC	0.642	0.607	0.68	0.619	0.663	0.583	0.508
RSF	0.971	0.59	0.663	0.604	0.685	0.565	0.548
Lasso + GBM	0.896	0.625	0.682	0.588	0.655	0.566	0.539
RSF + GBM	0.879	0.629	0.686	0.611	0.646	0.557	0.522
GBM	0.899	0.619	0.661	0.607	0.648	0.568	0.54
StepCox [both] + survival-SVM	0.739	0.617	0.688	0.61	0.617	0.555	0.551
StepCox [backward] + survival-SVM	0.739	0.617	0.688	0.61	0.617	0.555	0.551
Lasso + RSF	0.97	0.59	0.663	0.594	0.68	0.556	0.546
StepCox [both] + GBM	0.881	0.618	0.625	0.585	0.602	0.535	0.541
StepCox [backward] + GBM	0.881	0.618	0.625	0.585	0.602	0.535	0.541
StepCox [both] + RSF	0.967	0.591	0.622	0.592	0.593	0.542	0.549
StepCox [backward] + RSF	0.967	0.591	0.622	0.592	0.593	0.542	0.549
StepCox [both] + SuperPC	0.521	0.537	0.576	0.531	0.551	0.519	0.506
StepCox [backward] + SuperPC	0.521	0.537	0.576	0.531	0.551	0.519	0.506
