# Supplementary material for: Machine learning-based integration develops an immune-derived lncRNA signature for improving outcomes in colorectal cancer
Source: Nat Commun. 2022 Feb 10;13:816. doi: 10.1038/s41467-022-28421-6 (PMC8831564; doi:10.1038/s41467-022-28421-6)
Supplement: Supplementary file 5 — Supplementary Data 3 [file 41467_2022_28421_MOESM5_ESM.xlsx]

## Sheet: Sheet1
Supplementary Data 3. The evaluation metrics of IRLS in training and testing cohorts.
Cohort	1-year AUC	3-year AUC	5-year AUC	iAUC	C-index	IBS
TCGA-CRC	0.776	0.763	0.79	0.741	0.749	0.118
GSE17536	0.757	0.717	0.716	0.938	0.684	0.119
GSE17537	0.744	0.766	0.74	0.728	0.723	0.126
GSE29621	0.828	0.735	0.698	0.783	0.702	0.142
GSE38832	0.749	0.709	0.683	0.807	0.726	0.119
GSE39582	0.721	0.709	0.687	0.89	0.678	0.141
GSE72970	0.718	0.696	0.72	0.771	0.664	0.108
Meta-Cohort	0.748	0.721	0.702	0.891	0.687	0.143
