# Supplementary material for: Machine learning-based integration develops an immune-derived lncRNA signature for improving outcomes in colorectal cancer
Source: Nat Commun. 2022 Feb 10;13:816. doi: 10.1038/s41467-022-28421-6 (PMC8831564; doi:10.1038/s41467-022-28421-6)
Supplement: Supplementary file 6 — Supplementary Data 4 [file 41467_2022_28421_MOESM6_ESM.xlsx]

## Sheet: Sheet1
Supplementary Data 4. A total of 109 published signatures were retrieved from the literatures.
Model	PMID	Type	Author	ENSEMBL	Coef
Model-1	27609023	mRNA	Abdul	ENSG00000012048	-0.356711
Model-1	27609023	mRNA	Abdul	ENSG00000174206	0.124011
Model-1	27609023	mRNA	Abdul	ENSG00000147183	-0.140073
Model-1	27609023	mRNA	Abdul	ENSG00000140279	-0.0423656
Model-1	27609023	mRNA	Abdul	ENSG00000189037	-0.2025
Model-1	27609023	mRNA	Abdul	ENSG00000139926	0.103796
Model-1	27609023	mRNA	Abdul	ENSG00000125861	-0.295643
Model-1	27609023	mRNA	Abdul	ENSG00000148841	0.121943
Model-1	27609023	mRNA	Abdul	ENSG00000172590	0.0273436
Model-1	27609023	mRNA	Abdul	ENSG00000134250	0.174783
Model-1	27609023	mRNA	Abdul	ENSG00000117859	-0.219365
Model-1	27609023	mRNA	Abdul	ENSG00000116703	-0.0565284
Model-1	27609023	mRNA	Abdul	ENSG00000177058	-0.000548988
Model-1	27609023	mRNA	Abdul	ENSG00000184985	-0.301006
Model-1	27609023	mRNA	Abdul	ENSG00000197912	0.178953
Model-1	27609023	mRNA	Abdul	ENSG00000071539	0.0291276
Model-1	27609023	mRNA	Abdul	ENSG00000162618	0.149993
Model-1	27609023	mRNA	Abdul	ENSG00000172292	-0.0390323
Model-2	31387239	mRNA	Ahluwalia	ENSG00000166913	1.32442
Model-2	31387239	mRNA	Ahluwalia	ENSG00000104738	0.989541
Model-2	31387239	mRNA	Ahluwalia	ENSG00000108829	0.841567
Model-2	31387239	mRNA	Ahluwalia	ENSG00000176978	-0.967584
Model-3	27935967	mRNA	Alajez	ENSG00000165617	0.0152786
Model-3	27935967	mRNA	Alajez	ENSG00000197757	0.301713
Model-3	27935967	mRNA	Alajez	ENSG00000162849	-0.012579
Model-3	27935967	mRNA	Alajez	ENSG00000196754	0.100172
Model-3	27935967	mRNA	Alajez	ENSG00000146469	0.101725
Model-4	32096169	mRNA	Bai	ENSG00000174564	0.385
Model-4	32096169	mRNA	Bai	ENSG00000171643	0.363
Model-4	32096169	mRNA	Bai	ENSG00000225950	0.273
Model-4	32096169	mRNA	Bai	ENSG00000188710	0.261
Model-4	32096169	mRNA	Bai	ENSG00000105697	0.153
Model-4	32096169	mRNA	Bai	ENSG00000115598	0.0975
Model-4	32096169	mRNA	Bai	ENSG00000198049	0.081
Model-4	32096169	mRNA	Bai	ENSG00000258839	0.05
Model-4	32096169	mRNA	Bai	ENSG00000106178	-0.088
Model-4	32096169	mRNA	Bai	ENSG00000184009	-0.116
Model-4	32096169	mRNA	Bai	ENSG00000143365	-0.132
Model-4	32096169	mRNA	Bai	ENSG00000104432	-0.253
Model-4	32096169	mRNA	Bai	ENSG00000158485	-0.364
Model-4	32096169	mRNA	Bai	ENSG00000087266	-0.429
Model-5	34035992	mRNA	Bu	ENSG00000205593	0.406872
Model-5	34035992	mRNA	Bu	ENSG00000019186	0.237883
Model-5	34035992	mRNA	Bu	ENSG00000135439	0.148456
Model-5	34035992	mRNA	Bu	ENSG00000113119	0.0723413
Model-5	34035992	mRNA	Bu	ENSG00000135218	0.0554925
Model-5	34035992	mRNA	Bu	ENSG00000104921	0.0483505
Model-5	34035992	mRNA	Bu	ENSG00000105656	0.0296664
Model-5	34035992	mRNA	Bu	ENSG00000204310	0.0157721
Model-5	34035992	mRNA	Bu	ENSG00000136802	0.0118913
Model-5	34035992	mRNA	Bu	ENSG00000115457	0.00562077
Model-5	34035992	mRNA	Bu	ENSG00000128564	0.00464716
Model-5	34035992	mRNA	Bu	ENSG00000060762	0.000270836
Model-5	34035992	mRNA	Bu	ENSG00000146674	-4.58e-05
Model-5	34035992	mRNA	Bu	ENSG00000105329	-0.000370145
Model-5	34035992	mRNA	Bu	ENSG00000111912	-0.0148752
Model-5	34035992	mRNA	Bu	ENSG00000104687	-0.0193717
Model-5	34035992	mRNA	Bu	ENSG00000113916	-0.0457903
Model-6	34073426	mRNA	Busuioc	ENSG00000112175	-0.270628
Model-6	34073426	mRNA	Busuioc	ENSG00000197380	0.11034
Model-6	34073426	mRNA	Busuioc	ENSG00000101210	0.121492
Model-6	34073426	mRNA	Busuioc	ENSG00000111846	-0.0115034
Model-6	34073426	mRNA	Busuioc	ENSG00000136231	0.0825137
Model-6	34073426	mRNA	Busuioc	ENSG00000086991	0.0497815
Model-6	34073426	mRNA	Busuioc	ENSG00000104332	-0.0503933
Model-7	33714257	lncRNA	Cai	ENSG00000203993	0.347
Model-7	33714257	lncRNA	Cai	ENSG00000233901	0.236
Model-7	33714257	lncRNA	Cai	ENSG00000247556	0.158
Model-7	33714257	lncRNA	Cai	ENSG00000254810	0.519
Model-7	33714257	lncRNA	Cai	ENSG00000239213	0.431
Model-7	33714257	lncRNA	Cai	ENSG00000244151	0.418
Model-7	33714257	lncRNA	Cai	ENSG00000265206	0.169
Model-8	34211990	mRNA	Chen-FM	ENSG00000175938	0.052
Model-8	34211990	mRNA	Chen-FM	ENSG00000100243	0.005
Model-8	34211990	mRNA	Chen-FM	ENSG00000163840	-0.003
Model-8	34211990	mRNA	Chen-FM	ENSG00000145779	-0.006
Model-8	34211990	mRNA	Chen-FM	ENSG00000138794	-0.019
Model-8	34211990	mRNA	Chen-FM	ENSG00000011258	-0.023
Model-8	34211990	mRNA	Chen-FM	ENSG00000186314	-0.023
Model-8	34211990	mRNA	Chen-FM	ENSG00000196323	-0.05
Model-8	34211990	mRNA	Chen-FM	ENSG00000138439	-0.059
Model-8	34211990	mRNA	Chen-FM	ENSG00000125347	-0.07
Model-8	34211990	mRNA	Chen-FM	ENSG00000107789	-0.079
Model-8	34211990	mRNA	Chen-FM	ENSG00000131323	-0.087
Model-9	30654001	mRNA	Chen-Gene	ENSG00000102265	0.3424
Model-9	30654001	mRNA	Chen-Gene	ENSG00000186417	0.2082
Model-9	30654001	mRNA	Chen-Gene	ENSG00000151882	0.1149
Model-9	30654001	mRNA	Chen-Gene	ENSG00000163710	0.0834
Model-9	30654001	mRNA	Chen-Gene	ENSG00000124939	-0.0991
Model-9	30654001	mRNA	Chen-Gene	ENSG00000080493	-0.1068
Model-9	30654001	mRNA	Chen-Gene	ENSG00000168646	-0.108
Model-9	30654001	mRNA	Chen-Gene	ENSG00000196611	-0.1516
Model-9	30654001	mRNA	Chen-Gene	ENSG00000050344	-0.2564
Model-10	29221110	mRNA	Chen-ONCO	ENSG00000127329	-0.008
Model-10	29221110	mRNA	Chen-ONCO	ENSG00000188811	-0.133
Model-10	29221110	mRNA	Chen-ONCO	ENSG00000108439	-0.715
Model-10	29221110	mRNA	Chen-ONCO	ENSG00000175893	-0.781
Model-10	29221110	mRNA	Chen-ONCO	ENSG00000145725	-1.004
Model-10	29221110	mRNA	Chen-ONCO	ENSG00000183530	-1.077
Model-10	29221110	mRNA	Chen-ONCO	ENSG00000171097	0.823
Model-11	34103941	mRNA	Chen-OTT	ENSG00000106483	0.0354397
Model-11	34103941	mRNA	Chen-OTT	ENSG00000149591	0.0194207
Model-11	34103941	mRNA	Chen-OTT	ENSG00000079308	0.007341
Model-12	30214289	mRNA	Cheng-CMR	ENSG00000115414	0.0204549
Model-12	30214289	mRNA	Cheng-CMR	ENSG00000106366	0.110583
Model-12	30214289	mRNA	Cheng-CMR	ENSG00000186340	0.022832
Model-13	33390777	lncRNA	Cheng-IJMS	ENSG00000232065	0.381061
Model-13	33390777	lncRNA	Cheng-IJMS	ENSG00000247095	0.208802
Model-13	33390777	lncRNA	Cheng-IJMS	ENSG00000264247	0.146276
Model-13	33390777	lncRNA	Cheng-IJMS	ENSG00000233223	0.628953
Model-13	33390777	lncRNA	Cheng-IJMS	ENSG00000272913	0.221184
Model-13	33390777	lncRNA	Cheng-IJMS	ENSG00000257883	0.146276
Model-14	32626715	lncRNA	Chu	ENSG00000152034	17.134
Model-14	32626715	lncRNA	Chu	ENSG00000147883	-0.935
Model-14	32626715	lncRNA	Chu	ENSG00000273733	1.679
Model-14	32626715	lncRNA	Chu	ENSG00000239828	-36.272
Model-15	26989635	mRNA	ColoFinder	ENSG00000134982	NA
Model-15	26989635	mRNA	ColoFinder	ENSG00000133703	NA
Model-15	26989635	mRNA	ColoFinder	ENSG00000076242	NA
Model-15	26989635	mRNA	ColoFinder	ENSG00000095002	NA
Model-15	26989635	mRNA	ColoFinder	ENSG00000116062	NA
Model-15	26989635	mRNA	ColoFinder	ENSG00000171862	NA
Model-15	26989635	mRNA	ColoFinder	ENSG00000141646	NA
Model-15	26989635	mRNA	ColoFinder	ENSG00000163513	NA
Model-15	26989635	mRNA	ColoFinder	ENSG00000141510	NA
Model-16	22991413	mRNA	ColoGuidePro	ENSG00000075213	0.1
Model-16	22991413	mRNA	ColoGuidePro	ENSG00000085741	0.1
Model-16	22991413	mRNA	ColoGuidePro	ENSG00000135318	0.05
Model-16	22991413	mRNA	ColoGuidePro	ENSG00000187908	0.04
Model-16	22991413	mRNA	ColoGuidePro	ENSG00000197888	-0.02
Model-16	22991413	mRNA	ColoGuidePro	ENSG00000102837	-0.08
Model-16	22991413	mRNA	ColoGuidePro	ENSG00000138755	-0.1
Model-17	25749516	mRNA	ColoLipidGene	ENSG00000165029	-0.0262624
Model-17	25749516	mRNA	ColoLipidGene	ENSG00000151726	0.00469421
Model-17	25749516	mRNA	ColoLipidGene	ENSG00000204310	0.191265
Model-17	25749516	mRNA	ColoLipidGene	ENSG00000099194	0.0620636
Model-18	33343640	mRNA	Dai-FIG	ENSG00000167191	0.613
Model-18	33343640	mRNA	Dai-FIG	ENSG00000137312	0.599
Model-18	33343640	mRNA	Dai-FIG	ENSG00000174564	0.596
Model-18	33343640	mRNA	Dai-FIG	ENSG00000106683	0.402
Model-18	33343640	mRNA	Dai-FIG	ENSG00000102962	-0.421
Model-18	33343640	mRNA	Dai-FIG	ENSG00000114738	-0.465
Model-19	29377588	mRNA	Dai-MO	ENSG00000143369	0.259
Model-19	29377588	mRNA	Dai-MO	ENSG00000129451	0.201
Model-19	29377588	mRNA	Dai-MO	ENSG00000100453	0.043
Model-19	29377588	mRNA	Dai-MO	ENSG00000102854	0.038
Model-19	29377588	mRNA	Dai-MO	ENSG00000205420	-0.015
Model-19	29377588	mRNA	Dai-MO	ENSG00000115009	-0.047
Model-19	29377588	mRNA	Dai-MO	ENSG00000133627	-0.052
Model-19	29377588	mRNA	Dai-MO	ENSG00000104432	-0.102
Model-19	29377588	mRNA	Dai-MO	ENSG00000108578	-0.116
Model-19	29377588	mRNA	Dai-MO	ENSG00000134326	-0.121
Model-19	29377588	mRNA	Dai-MO	ENSG00000130818	-0.168
Model-19	29377588	mRNA	Dai-MO	ENSG00000089127	-0.217
Model-19	29377588	mRNA	Dai-MO	ENSG00000091127	-0.236
Model-19	29377588	mRNA	Dai-MO	ENSG00000144485	-0.287
Model-19	29377588	mRNA	Dai-MO	ENSG00000100985	-0.302
Model-20	24486594	mRNA	Dekervel	ENSG00000099860	0.596
Model-20	24486594	mRNA	Dekervel	ENSG00000107949	0.543
Model-20	24486594	mRNA	Dekervel	ENSG00000125629	0.538
Model-20	24486594	mRNA	Dekervel	ENSG00000141510	-0.177
Model-20	24486594	mRNA	Dekervel	ENSG00000104765	-0.416
Model-20	24486594	mRNA	Dekervel	ENSG00000135698	-1
Model-21	30655785	mRNA	Dong	ENSG00000081479	0.253
Model-21	30655785	mRNA	Dong	ENSG00000138795	0.139
Model-21	30655785	mRNA	Dong	ENSG00000146674	0.084
Model-21	30655785	mRNA	Dong	ENSG00000163909	0.062
Model-21	30655785	mRNA	Dong	ENSG00000099860	0.058
Model-21	30655785	mRNA	Dong	ENSG00000107611	0.048
Model-21	30655785	mRNA	Dong	ENSG00000145423	0.036
Model-21	30655785	mRNA	Dong	ENSG00000105173	-0.19
Model-22	29227531	lncRNA	Fan	ENSG00000259347	0.8131
Model-22	29227531	lncRNA	Fan	ENSG00000517726	0.1337
Model-22	29227531	lncRNA	Fan	ENSG00000253405	0.0633
Model-23	33203797	mRNA	Fu	ENSG00000152192	1.20403
Model-23	33203797	mRNA	Fu	ENSG00000198681	1.12766
Model-23	33203797	mRNA	Fu	ENSG00000139910	1.12722
Model-23	33203797	mRNA	Fu	ENSG00000161652	0.864582
Model-23	33203797	mRNA	Fu	ENSG00000173930	0.800341
Model-24	30881123	mRNA	Ge	ENSG00000121989	0.0515331
Model-24	30881123	mRNA	Ge	ENSG00000134982	-0.0907933
Model-24	30881123	mRNA	Ge	ENSG00000134516	-0.00693173
Model-24	30881123	mRNA	Ge	ENSG00000177084	0.00898299
Model-25	32155177	mRNA	Gharib	ENSG00000101473	0.659
Model-25	32155177	mRNA	Gharib	ENSG00000134240	0.201
Model-25	32155177	mRNA	Gharib	ENSG00000197142	0.084
Model-25	32155177	mRNA	Gharib	ENSG00000169710	0.029
Model-25	32155177	mRNA	Gharib	ENSG00000099194	0.119
Model-26	22833293	mRNA	Giráldez	ENSG00000196754	0.7106
Model-26	22833293	mRNA	Giráldez	ENSG00000197747	0.5291
Model-26	22833293	mRNA	Giráldez	ENSG00000197747	0.5291
Model-27	33377637	mRNA	Goeman	ENSG00000134982	0.0194504
Model-27	33377637	mRNA	Goeman	ENSG00000113712	-0.291523
Model-27	33377637	mRNA	Goeman	ENSG00000107984	0.0358276
Model-27	33377637	mRNA	Goeman	ENSG00000139174	0.104051
Model-27	33377637	mRNA	Goeman	ENSG00000104332	-0.1236
Model-27	33377637	mRNA	Goeman	ENSG00000145423	0.279682
Model-27	33377637	mRNA	Goeman	ENSG00000164736	0.0123428
Model-28	32351322	mRNA	Gong	ENSG00000183571	0.067637
Model-28	32351322	mRNA	Gong	ENSG00000125414	0.0648
Model-28	32351322	mRNA	Gong	ENSG00000175877	0.012
Model-28	32351322	mRNA	Gong	ENSG00000152192	0.0042
Model-28	32351322	mRNA	Gong	ENSG00000100625	0.003124
Model-28	32351322	mRNA	Gong	ENSG00000196260	0.0012
Model-28	32351322	mRNA	Gong	ENSG00000104899	0.0008
Model-28	32351322	mRNA	Gong	ENSG00000196092	0.000774
Model-29	29749517	lncRNA	Gu	ENSG00000260267	0.3844
Model-29	29749517	lncRNA	Gu	ENSG00000261040	-0.2715
Model-29	29749517	lncRNA	Gu	ENSG00000253417	-0.281
Model-29	29749517	lncRNA	Gu	ENSG00000255964	-0.474
Model-29	29749517	lncRNA	Gu	ENSG00000246451	-0.6862
Model-30	20077526	mRNA	Hao	ENSG00000107984	-0.0105589
Model-30	20077526	mRNA	Hao	ENSG00000254087	-0.145485
Model-30	20077526	mRNA	Hao	ENSG00000071054	0.115278
Model-30	20077526	mRNA	Hao	ENSG00000101871	-0.127269
Model-30	20077526	mRNA	Hao	ENSG00000137575	0.0310246
Model-31	34193169	mRNA	He	ENSG00000140986	2.64196
Model-31	34193169	mRNA	He	ENSG00000110888	0.19416
Model-31	34193169	mRNA	He	ENSG00000158941	-0.0616458
Model-31	34193169	mRNA	He	ENSG00000103342	-0.0658195
Model-31	34193169	mRNA	He	ENSG00000163319	-0.454632
Model-32	24809982	lncRNA	Hu	ENSG00000276012	0.24326
Model-32	24809982	lncRNA	Hu	ENST00000425086	0.07826
Model-32	24809982	lncRNA	Hu	ENSG00000235527	-0.00172
Model-32	24809982	lncRNA	Hu	ENSG00000235527	-0.143
Model-32	24809982	lncRNA	Hu	CR622106	-0.19355
Model-32	24809982	lncRNA	Hu	ENSG00000235527	-0.20855
Model-33	34178621	mRNA	Huang	ENSG00000156127	0.253
Model-33	34178621	mRNA	Huang	ENSG00000165443	0.147
Model-33	34178621	mRNA	Huang	ENSG00000114115	-0.172
Model-33	34178621	mRNA	Huang	ENSG00000006757	-0.183
Model-34	33833937	mRNA	Huang-ACP	ENSG00000100628	0.3082
Model-34	33833937	mRNA	Huang-ACP	ENSG00000135406	0.0701
Model-34	33833937	mRNA	Huang-ACP	ENSG00000154165	-0.0651
Model-34	33833937	mRNA	Huang-ACP	ENSG00000165799	-0.1112
Model-34	33833937	mRNA	Huang-ACP	ENSG00000100721	-0.1428
Model-35	32128213	lncRNA	Huang-BR	ENSG00000261780	1.75
Model-35	32128213	lncRNA	Huang-BR	ENSG00000237187	1.49
Model-35	32128213	lncRNA	Huang-BR	ENSG00000225187	1.18
Model-35	32128213	lncRNA	Huang-BR	ENSG00000171889	0.72
Model-35	32128213	lncRNA	Huang-BR	ENSG00000225746	0.67
Model-35	32128213	lncRNA	Huang-BR	ENSG00000250742	0.57
Model-35	32128213	lncRNA	Huang-BR	ENSG00000267242	-1.75
Model-36	31853237	mRNA	Huang-DO	ENSG00000112715	0.321454
Model-36	31853237	mRNA	Huang-DO	ENSG00000147889	0.203082
Model-36	31853237	mRNA	Huang-DO	ENSG00000157168	-1.21191
Model-37	32500031	mRNA	Ji	ENSG00000091542	0.570979
Model-37	32500031	mRNA	Ji	ENSG00000047188	-0.415515
Model-38	33377636	mRNA	Jiang	ENSG00000184012	0.3193
Model-38	33377636	mRNA	Jiang	ENSG00000172005	0.2244
Model-38	33377636	mRNA	Jiang	ENSG00000070882	0.145
Model-38	33377636	mRNA	Jiang	ENSG00000171951	0.1303
Model-38	33377636	mRNA	Jiang	ENSG00000118785	0.0853
Model-38	33377636	mRNA	Jiang	ENSG00000204936	0.0253
Model-38	33377636	mRNA	Jiang	ENSG00000156802	-0.1824
Model-38	33377636	mRNA	Jiang	ENSG00000141401	-0.1933
Model-38	33377636	mRNA	Jiang	ENSG00000197892	-0.2652
Model-38	33377636	mRNA	Jiang	ENSG00000156006	-0.2847
Model-38	33377636	mRNA	Jiang	ENSG00000162390	-0.3018
Model-38	33377636	mRNA	Jiang	ENSG00000006555	-0.3122
Model-38	33377636	mRNA	Jiang	ENSG00000188373	0.3791
Model-38	33377636	mRNA	Jiang	ENSG00000176485	0.1914
Model-38	33377636	mRNA	Jiang	ENSG00000152763	-0.3017
Model-39	32863096	mRNA	Ke	ENSG00000112715	0.3
Model-39	32863096	mRNA	Ke	ENSG00000005381	0.189
Model-39	32863096	mRNA	Ke	ENSG00000160691	0.171
Model-39	32863096	mRNA	Ke	ENSG00000122133	0.164
Model-39	32863096	mRNA	Ke	ENSG00000082175	0.157
Model-39	32863096	mRNA	Ke	ENSG00000198753	0.154
Model-39	32863096	mRNA	Ke	ENSG00000166333	0.111
Model-39	32863096	mRNA	Ke	ENSG00000145826	0.077
Model-39	32863096	mRNA	Ke	ENSG00000188015	0.068
Model-39	32863096	mRNA	Ke	ENSG00000109072	0.068
Model-39	32863096	mRNA	Ke	ENSG00000080293	0.063
Model-39	32863096	mRNA	Ke	ENSG00000153993	0.058
Model-39	32863096	mRNA	Ke	ENSG00000269335	0.033
Model-39	32863096	mRNA	Ke	ENSG00000101074	0.031
Model-39	32863096	mRNA	Ke	ENSG00000113389	0.021
Model-39	32863096	mRNA	Ke	ENSG00000122861	0.005
Model-39	32863096	mRNA	Ke	ENSG00000164520	0
Model-39	32863096	mRNA	Ke	ENSG00000156234	-0.066
Model-39	32863096	mRNA	Ke	ENSG00000139574	-0.069
Model-39	32863096	mRNA	Ke	ENSG00000168229	-0.146
Model-39	32863096	mRNA	Ke	ENSG00000131323	-0.164
Model-39	32863096	mRNA	Ke	ENSG00000125257	-0.267
Model-39	32863096	mRNA	Ke	ENSG00000001617	-0.355
Model-40	31578316	mRNA	Kim	ENSG00000166848	0.887
Model-40	31578316	mRNA	Kim	ENSG00000150093	0.758
Model-40	31578316	mRNA	Kim	ENSG00000156976	0.543
Model-40	31578316	mRNA	Kim	ENSG00000071054	0.539
Model-40	31578316	mRNA	Kim	ENSG00000155366	0.33
Model-40	31578316	mRNA	Kim	ENSG00000106211	0.319
Model-40	31578316	mRNA	Kim	ENSG00000262406	-0.133
Model-40	31578316	mRNA	Kim	ENSG00000164045	-0.363
Model-40	31578316	mRNA	Kim	ENSG00000015475	-0.504
Model-40	31578316	mRNA	Kim	ENSG00000004455	-0.536
Model-40	31578316	mRNA	Kim	ENSG00000110958	-0.696
Model-41	32494194	mRNA	Li-CMS	ENSG00000150093	0.6432
Model-41	32494194	mRNA	Li-CMS	ENSG00000100625	0.3413
Model-41	32494194	mRNA	Li-CMS	ENSG00000121879	0.2717
Model-41	32494194	mRNA	Li-CMS	ENSG00000161638	0.1874
Model-41	32494194	mRNA	Li-CMS	ENSG00000196338	0.1382
Model-41	32494194	mRNA	Li-CMS	ENSG00000141668	0.127
Model-41	32494194	mRNA	Li-CMS	ENSG00000107984	0.0732
Model-41	32494194	mRNA	Li-CMS	ENSG00000163735	-0.02879
Model-41	32494194	mRNA	Li-CMS	ENSG00000114251	-0.0768
Model-41	32494194	mRNA	Li-CMS	ENSG00000081041	-0.1207
Model-41	32494194	mRNA	Li-CMS	ENSG00000163739	-0.1391
Model-41	32494194	mRNA	Li-CMS	ENSG00000182580	-0.1591
Model-41	32494194	mRNA	Li-CMS	ENSG00000144771	-0.282
Model-41	32494194	mRNA	Li-CMS	ENSG00000133216	-0.311
Model-41	32494194	mRNA	Li-CMS	ENSG00000141378	-0.4696
Model-42	34017356	mRNA	Li-FIG	ENSG00000128342	0.766
Model-42	34017356	mRNA	Li-FIG	ENSG00000110944	0.501
Model-42	34017356	mRNA	Li-FIG	ENSG00000128564	0.384
Model-42	34017356	mRNA	Li-FIG	ENSG00000156427	0.351
Model-42	34017356	mRNA	Li-FIG	ENSG00000145147	0.179
Model-42	34017356	mRNA	Li-FIG	ENSG00000151882	-0.19
Model-43	32211413	lncRNA	Li-FM	ENSG00000228630	0.15068
Model-43	32211413	lncRNA	Li-FM	ENSG00000205293	0.11772
Model-43	32211413	lncRNA	Li-FM	ENSG00000278910	0.10574
Model-43	32211413	lncRNA	Li-FM	ENSG00000261175	0.01726
Model-43	32211413	lncRNA	Li-FM	ENSG00000229331	-0.13273
Model-43	32211413	lncRNA	Li-FM	ENSG00000237438	-0.14189
Model-44	32771948	mRNA	Li-IntI	ENSG00000163794	0.50362
Model-44	32771948	mRNA	Li-IntI	ENSG00000159167	0.20628
Model-44	32771948	mRNA	Li-IntI	ENSG00000160801	0.16894
Model-44	32771948	mRNA	Li-IntI	ENSG00000163083	0.16237
Model-44	32771948	mRNA	Li-IntI	ENSG00000171951	0.09357
Model-44	32771948	mRNA	Li-IntI	ENSG00000131015	0.09061
Model-44	32771948	mRNA	Li-IntI	ENSG00000105697	0.01244
Model-44	32771948	mRNA	Li-IntI	ENSG00000130513	-0.00615
Model-44	32771948	mRNA	Li-IntI	ENSG00000175426	-0.02415
Model-44	32771948	mRNA	Li-IntI	ENSG00000151623	-0.06016
Model-44	32771948	mRNA	Li-IntI	ENSG00000115008	-0.0618
Model-44	32771948	mRNA	Li-IntI	ENSG00000042832	-0.07016
Model-44	32771948	mRNA	Li-IntI	ENSG00000178473	-0.07878
Model-44	32771948	mRNA	Li-IntI	ENSG00000146858	-0.10207
Model-44	32771948	mRNA	Li-IntI	ENSG00000065325	-0.11758
Model-44	32771948	mRNA	Li-IntI	ENSG00000229314	-0.11964
Model-45	32127941	mRNA	Li-JCA	ENSG00000204140	0.212
Model-45	32127941	mRNA	Li-JCA	ENSG00000070886	0.079
Model-45	32127941	mRNA	Li-JCA	ENSG00000011677	-0.077
Model-45	32127941	mRNA	Li-JCA	ENSG00000135443	-0.377
Model-46	32888940	mRNA	Li-LS	ENSG00000197272	1.77781
Model-46	32888940	mRNA	Li-LS	ENSG00000177455	0.36491
Model-46	32888940	mRNA	Li-LS	ENSG00000204381	0.27201
Model-46	32888940	mRNA	Li-LS	ENSG00000174564	0.07975
Model-46	32888940	mRNA	Li-LS	ENSG00000127863	0.0642
Model-46	32888940	mRNA	Li-LS	ENSG00000132463	-0.04829
Model-46	32888940	mRNA	Li-LS	ENSG00000102962	-0.57391
Model-47	34080453	mRNA	Li-TCRT	ENSG00000101489	1.1488
Model-47	34080453	mRNA	Li-TCRT	ENSG00000102021	0.7699
Model-47	34080453	mRNA	Li-TCRT	ENSG00000146453	0.6121
Model-47	34080453	mRNA	Li-TCRT	ENSG00000164362	0.5093
Model-47	34080453	mRNA	Li-TCRT	ENSG00000109819	-0.7152
Model-47	34080453	mRNA	Li-TCRT	ENSG00000196116	-0.799
Model-47	34080453	mRNA	Li-TCRT	ENSG00000012048	-0.8181
Model-47	34080453	mRNA	Li-TCRT	ENSG00000149289	-0.8421
Model-48	34169901	mRNA	Liang	ENSG00000136231	0.131416
Model-48	34169901	mRNA	Liang	ENSG00000101104	0.117148
Model-48	34169901	mRNA	Liang	ENSG00000109819	-0.209966
Model-48	34169901	mRNA	Liang	ENSG00000187024	0.209449
Model-48	34169901	mRNA	Liang	ENSG00000196116	-0.235117
Model-49	34026619	mRNA	Lin-FIO	ENSG00000170017	0.816
Model-49	34026619	mRNA	Lin-FIO	ENSG00000137752	-0.323
Model-49	34026619	mRNA	Lin-FIO	ENSG00000114737	-2.23
Model-49	34026619	mRNA	Lin-FIO	ENSG00000012124	-2.889
Model-50	34193202	mRNA	Lin-JTM	ENSG00000163083	0.198099
Model-50	34193202	mRNA	Lin-JTM	ENSG00000119688	0.103628
Model-50	34193202	mRNA	Lin-JTM	ENSG00000138193	0.0623573
Model-50	34193202	mRNA	Lin-JTM	ENSG00000118181	0.031996
Model-50	34193202	mRNA	Lin-JTM	ENSG00000159337	0.0129353
Model-50	34193202	mRNA	Lin-JTM	ENSG00000100197	0.00466585
Model-50	34193202	mRNA	Lin-JTM	ENSG00000159899	0.00114793
Model-50	34193202	mRNA	Lin-JTM	ENSG00000179477	-0.00171457
Model-50	34193202	mRNA	Lin-JTM	ENSG00000062485	-0.00286441
Model-50	34193202	mRNA	Lin-JTM	ENSG00000242110	-0.00477302
Model-50	34193202	mRNA	Lin-JTM	ENSG00000130714	-0.0152106
Model-50	34193202	mRNA	Lin-JTM	ENSG00000145912	-0.0168335
Model-50	34193202	mRNA	Lin-JTM	ENSG00000101670	-0.0211898
Model-50	34193202	mRNA	Lin-JTM	ENSG00000278053	-0.037036
Model-50	34193202	mRNA	Lin-JTM	ENSG00000165055	-0.051331
Model-50	34193202	mRNA	Lin-JTM	ENSG00000168306	-0.0567012
Model-50	34193202	mRNA	Lin-JTM	ENSG00000092010	-0.0855787
Model-50	34193202	mRNA	Lin-JTM	ENSG00000197444	-0.0933688
Model-51	33674956	mRNA	Liu-CEM	ENSG00000137857	0.4796
Model-51	33674956	mRNA	Liu-CEM	ENSG00000069696	0.3747
Model-51	33674956	mRNA	Liu-CEM	ENSG00000179477	0.2338
Model-51	33674956	mRNA	Liu-CEM	ENSG00000140044	0.1205
Model-51	33674956	mRNA	Liu-CEM	ENSG00000087510	0.1149
Model-51	33674956	mRNA	Liu-CEM	ENSG00000175224	0.0462
Model-51	33674956	mRNA	Liu-CEM	ENSG00000105974	0.01
Model-51	33674956	mRNA	Liu-CEM	ENSG00000167676	0.0091
Model-51	33674956	mRNA	Liu-CEM	ENSG00000079459	-0.0137
Model-51	33674956	mRNA	Liu-CEM	ENSG00000007171	-0.0206
Model-52	33898515	lncRNA	Liu-FIMB-1	ENSG00000233901	0.359
Model-52	33898515	lncRNA	Liu-FIMB-1	ENSG00000229891	-0.234
Model-52	33898515	lncRNA	Liu-FIMB-1	ENSG00000268388	-0.411
Model-52	33898515	lncRNA	Liu-FIMB-1	ENSG00000261971	0.543
Model-52	33898515	lncRNA	Liu-FIMB-1	ENSG00000225315	0.333
Model-52	33898515	lncRNA	Liu-FIMB-1	ENSG00000265791	0.027
Model-53	33898515	lncRNA	Liu-FIMB-2	ENSG00000233901	0.245
Model-53	33898515	lncRNA	Liu-FIMB-2	ENSG00000261971	0.572
Model-53	33898515	lncRNA	Liu-FIMB-2	ENSG00000274051	0.307
Model-53	33898515	lncRNA	Liu-FIMB-2	ENSG00000225315	0.301
Model-53	33898515	lncRNA	Liu-FIMB-2	ENSG00000281406	0.116
Model-53	33898515	lncRNA	Liu-FIMB-2	ENSG00000272502	0.062
Model-53	33898515	lncRNA	Liu-FIMB-2	ENSG00000204876	-0.066
Model-53	33898515	lncRNA	Liu-FIMB-2	ENSG00000234072	-0.208
Model-53	33898515	lncRNA	Liu-FIMB-2	ENSG00000219023	-0.351
Model-53	33898515	lncRNA	Liu-FIMB-2	ENSG00000260920	-0.905
Model-54	31824849	lncRNA	Liu-FIO	ENSG00000255191	0.2212
Model-54	31824849	lncRNA	Liu-FIO	ENSG00000254815	0.2081
Model-54	31824849	lncRNA	Liu-FIO	ENSG00000205293	0.1214
Model-55	33302562	lncRNA	Liu-IJMS	ENSG00000228630	0.1184
Model-55	33302562	lncRNA	Liu-IJMS	ENSG00000259974	-0.1477
Model-55	33302562	lncRNA	Liu-IJMS	ENSG00000223806	-0.2257
Model-56	30756409	mRNA	Liu-JCB	ENSG00000079308	0.2666
Model-56	30756409	mRNA	Liu-JCB	ENSG00000120885	0.1855
Model-56	30756409	mRNA	Liu-JCB	ENSG00000124882	-0.1042
Model-56	30756409	mRNA	Liu-JCB	ENSG00000269404	-0.1063
Model-56	30756409	mRNA	Liu-JCB	ENSG00000123560	-0.1364
Model-57	33413474	mRNA	Liu-JTM	ENSG00000171136	0.453
Model-57	33413474	mRNA	Liu-JTM	ENSG00000268940	0.203
Model-57	33413474	mRNA	Liu-JTM	ENSG00000128564	0.165
Model-58	33628243	mRNA	Lu	ENSG00000171223	0.268267
Model-58	33628243	mRNA	Lu	ENSG00000173801	0.260895
Model-58	33628243	mRNA	Lu	ENSG00000168995	0.174815
Model-58	33628243	mRNA	Lu	ENSG00000100106	0.173985
Model-58	33628243	mRNA	Lu	ENSG00000164283	0.158185
Model-58	33628243	mRNA	Lu	ENSG00000122367	0.146108
Model-58	33628243	mRNA	Lu	ENSG00000173578	0.073122
Model-58	33628243	mRNA	Lu	ENSG00000111886	0.055987
Model-58	33628243	mRNA	Lu	ENSG00000103145	0.029341
Model-58	33628243	mRNA	Lu	ENSG00000169903	0.021224
Model-58	33628243	mRNA	Lu	ENSG00000140307	-0.01368
Model-58	33628243	mRNA	Lu	ENSG00000093000	-0.02431
Model-58	33628243	mRNA	Lu	ENSG00000148832	-0.02752
Model-58	33628243	mRNA	Lu	ENSG00000164902	-0.02803
Model-58	33628243	mRNA	Lu	ENSG00000101557	-0.03345
Model-58	33628243	mRNA	Lu	ENSG00000107949	-0.03355
Model-58	33628243	mRNA	Lu	ENSG00000143748	-0.0407
Model-58	33628243	mRNA	Lu	ENSG00000197771	-0.10873
Model-58	33628243	mRNA	Lu	ENSG00000101544	-0.1739
Model-58	33628243	mRNA	Lu	ENSG00000254470	-0.3134
Model-58	33628243	mRNA	Lu	ENSG00000137073	-0.41623
Model-58	33628243	mRNA	Lu	ENSG00000188163	-0.56059
Model-58	33628243	mRNA	Lu	FLJ90680	0.011181
Model-58	33628243	mRNA	Lu	ENSG00000183508	-0.02913
Model-59	33282950	mRNA	Luo	ENSG00000213366	0.568972
Model-59	33282950	mRNA	Luo	ENSG00000115361	0.326618
Model-59	33282950	mRNA	Luo	ENSG00000160282	0.313805
Model-59	33282950	mRNA	Luo	ENSG00000123360	0.260516
Model-59	33282950	mRNA	Luo	ENSG00000197943	0.251929
Model-59	33282950	mRNA	Luo	ENSG00000134201	0.206249
Model-59	33282950	mRNA	Luo	ENSG00000136267	0.190773
Model-59	33282950	mRNA	Luo	ENSG00000133256	0.150215
Model-59	33282950	mRNA	Luo	ENSG00000151224	0.130179
Model-59	33282950	mRNA	Luo	ENSG00000169169	0.123892
Model-59	33282950	mRNA	Luo	ENSG00000163624	-0.0706043
Model-59	33282950	mRNA	Luo	ENSG00000116771	-0.0955345
Model-59	33282950	mRNA	Luo	ENSG00000136872	-0.111818
Model-59	33282950	mRNA	Luo	ENSG00000003987	-0.221757
Model-59	33282950	mRNA	Luo	ENSG00000163082	-0.351801
Model-59	33282950	mRNA	Luo	ENSG00000176153	-0.417679
Model-59	33282950	mRNA	Luo	ENSG00000140287	-0.630585
Model-60	33680920	mRNA	Ma	ENSG00000187151	0.373
Model-60	33680920	mRNA	Ma	ENSG00000172216	0.111
Model-60	33680920	mRNA	Ma	ENSG00000258839	0.101
Model-60	33680920	mRNA	Ma	ENSG00000213903	0.031
Model-60	33680920	mRNA	Ma	ENSG00000102003	0.013
Model-60	33680920	mRNA	Ma	ENSG00000163515	-0.022
Model-60	33680920	mRNA	Ma	ENSG00000112175	-0.051
Model-60	33680920	mRNA	Ma	ENSG00000163739	-0.055
Model-60	33680920	mRNA	Ma	ENSG00000164251	-0.081
Model-60	33680920	mRNA	Ma	ENSG00000109819	-0.141
Model-60	33680920	mRNA	Ma	ENSG00000253729	-0.194
Model-60	33680920	mRNA	Ma	ENSG00000183134	-0.035
Model-60	33680920	mRNA	Ma	FGAB1	-0.183
Model-61	33732694	mRNA	Mao	ENSG00000122861	0.3049
Model-61	33732694	mRNA	Mao	ENSG00000125378	0.1927
Model-61	33732694	mRNA	Mao	ENSG00000115590	-0.0968
Model-61	33732694	mRNA	Mao	ENSG00000139292	-0.1572
Model-61	33732694	mRNA	Mao	ENSG00000163734	-0.1689
Model-61	33732694	mRNA	Mao	ENSG00000100453	-0.2983
Model-61	33732694	mRNA	Mao	ENSG00000168229	-0.5107
Model-62	30537927	mRNA	Martinez	ENSG00000169826	-0.192212
Model-62	30537927	mRNA	Martinez	ENSG00000057019	0.0273635
Model-62	30537927	mRNA	Martinez	ENSG00000099860	0.052055
Model-62	30537927	mRNA	Martinez	ENSG00000125869	0.281696
Model-62	30537927	mRNA	Martinez	ENSG00000135338	-0.12455
Model-62	30537927	mRNA	Martinez	ENSG00000186007	0.016504
Model-62	30537927	mRNA	Martinez	ENSG00000113389	-0.073328
Model-62	30537927	mRNA	Martinez	ENSG00000152104	0.301624
Model-62	30537927	mRNA	Martinez	ENSG00000059804	0.0894945
Model-62	30537927	mRNA	Martinez	ENSG00000169908	-0.115988
Model-63	32657428	mRNA	Matsuyama	ENSG00000133110	0.566933
Model-63	32657428	mRNA	Matsuyama	ENSG00000168542	0.419288
Model-63	32657428	mRNA	Matsuyama	ENSG00000163430	0.378621
Model-63	32657428	mRNA	Matsuyama	ENSG00000164692	0.339183
Model-63	32657428	mRNA	Matsuyama	ENSG00000115414	0.066279
Model-63	32657428	mRNA	Matsuyama	ENSG00000060982	-0.15683
Model-63	32657428	mRNA	Matsuyama	ENSG00000050165	-0.19965
Model-64	32953273	mRNA	Miao	ENSG00000173175	0.1465
Model-64	32953273	mRNA	Miao	ENSG00000198610	0.0283
Model-64	32953273	mRNA	Miao	ENSG00000211445	0.011
Model-64	32953273	mRNA	Miao	ENSG00000176170	0.0075
Model-64	32953273	mRNA	Miao	ENSG00000158125	-0.0293
Model-64	32953273	mRNA	Miao	ENSG00000156006	-0.0631
Model-65	30933267	mRNA	Mo-Car1	ENSG00000162909	5.24
Model-65	30933267	mRNA	Mo-Car1	ENSG00000073282	3.067
Model-65	30933267	mRNA	Mo-Car1	ENSG00000057663	0.562
Model-65	30933267	mRNA	Mo-Car1	ENSG00000108443	-0.045
Model-65	30933267	mRNA	Mo-Car1	ENSG00000168010	-0.095
Model-65	30933267	mRNA	Mo-Car1	ENSG00000096717	-0.178
Model-65	30933267	mRNA	Mo-Car1	ENSG00000034693	-0.696
Model-65	30933267	mRNA	Mo-Car1	ENSG00000198382	-0.957
Model-65	30933267	mRNA	Mo-Car1	ENSG00000145414	-1.124
Model-66	30933267	mRNA	Mo-Car2	ENSG00000162909	0.795
Model-66	30933267	mRNA	Mo-Car2	ENSG00000073282	0.407
Model-66	30933267	mRNA	Mo-Car2	ENSG00000057663	0.126
Model-66	30933267	mRNA	Mo-Car2	ENSG00000034693	-0.009
Model-66	30933267	mRNA	Mo-Car2	ENSG00000198382	-0.018
Model-66	30933267	mRNA	Mo-Car2	ENSG00000168010	-0.079
Model-66	30933267	mRNA	Mo-Car2	ENSG00000145414	-0.096
Model-66	30933267	mRNA	Mo-Car2	ENSG00000096717	-0.324
Model-66	30933267	mRNA	Mo-Car2	ENSG00000108443	-0.412
Model-67	34211976	mRNA	Mo-FICDB	ENSG00000150093	0.770095
Model-67	34211976	mRNA	Mo-FICDB	ENSG00000113361	0.765924
Model-67	34211976	mRNA	Mo-FICDB	ENSG00000107796	0.631001
Model-67	34211976	mRNA	Mo-FICDB	ENSG00000151914	0.499476
Model-67	34211976	mRNA	Mo-FICDB	ENSG00000198934	0.494134
Model-67	34211976	mRNA	Mo-FICDB	ENSG00000179163	0.431895
Model-67	34211976	mRNA	Mo-FICDB	ENSG00000152661	0.227362
Model-67	34211976	mRNA	Mo-FICDB	ENSG00000106397	0.222921
Model-67	34211976	mRNA	Mo-FICDB	ENSG00000006016	0.218153
Model-67	34211976	mRNA	Mo-FICDB	ENSG00000135318	0.215944
Model-67	34211976	mRNA	Mo-FICDB	ENSG00000107984	0.186114
Model-67	34211976	mRNA	Mo-FICDB	ENSG00000058085	0.134651
Model-67	34211976	mRNA	Mo-FICDB	ENSG00000163739	-0.161345
Model-67	34211976	mRNA	Mo-FICDB	ENSG00000107562	-0.205791
Model-67	34211976	mRNA	Mo-FICDB	ENSG00000106484	-0.206067
Model-67	34211976	mRNA	Mo-FICDB	ENSG00000164136	-0.293962
Model-67	34211976	mRNA	Mo-FICDB	ENSG00000113657	-0.30171
Model-67	34211976	mRNA	Mo-FICDB	ENSG00000152952	-0.306369
Model-67	34211976	mRNA	Mo-FICDB	ENSG00000196569	-0.358711
Model-68	33117604	mRNA	Mo-OI	ENSG00000141293	0.665
Model-68	33117604	mRNA	Mo-OI	ENSG00000196154	0.329
Model-68	33117604	mRNA	Mo-OI	ENSG00000162344	0.319
Model-68	33117604	mRNA	Mo-OI	ENSG00000184292	0.182
Model-68	33117604	mRNA	Mo-OI	ENSG00000139292	-0.228
Model-68	33117604	mRNA	Mo-OI	ENSG00000108344	-0.939
Model-68	33117604	mRNA	Mo-OI	ENSG00000102962	-1.304
Model-69	32596355	lncRNA	Mu	ENSG00000233901	0.614045
Model-69	32596355	lncRNA	Mu	ENSG00000247095	0.513543
Model-69	32596355	lncRNA	Mu	ENSG00000271659	0.744444
Model-69	32596355	lncRNA	Mu	ENSG00000179523	0.630542
Model-69	32596355	lncRNA	Mu	ENSG00000228506	0.605145
Model-69	32596355	lncRNA	Mu	ENSG00000238158	0.550559
Model-69	32596355	lncRNA	Mu	ENSG00000288663	0.523188
Model-69	32596355	lncRNA	Mu	ENSG00000262089	0.487058
Model-69	32596355	lncRNA	Mu	ENSG00000228437	0.450276
Model-69	32596355	lncRNA	Mu	ENSG00000272913	0.372021
Model-69	32596355	lncRNA	Mu	ENSG00000256546	0.356569
Model-69	32596355	lncRNA	Mu	ENSG00000253308	0.348324
Model-69	32596355	lncRNA	Mu	ENSG00000272275	0.305246
Model-69	32596355	lncRNA	Mu	ENSG00000259955	-1.07714
Model-70	33747044	mRNA	Qian	ENSG00000134259	0.944
Model-70	33747044	mRNA	Qian	ENSG00000125255	0.844
Model-70	33747044	mRNA	Qian	ENSG00000197943	0.499
Model-70	33747044	mRNA	Qian	ENSG00000163794	0.468
Model-70	33747044	mRNA	Qian	ENSG00000122641	0.139
Model-70	33747044	mRNA	Qian	ENSG00000146469	0.067
Model-70	33747044	mRNA	Qian	ENSG00000170323	0.057
Model-70	33747044	mRNA	Qian	ENSG00000242076	0.051
Model-70	33747044	mRNA	Qian	ENSG00000163515	0.004
Model-70	33747044	mRNA	Qian	ENSG00000211640	0.003
Model-70	33747044	mRNA	Qian	ENSG00000163734	-0.019
Model-70	33747044	mRNA	Qian	ENSG00000164251	-0.027
Model-70	33747044	mRNA	Qian	ENSG00000181092	-0.249
Model-70	33747044	mRNA	Qian	ENSG00000180914	-0.304
Model-70	33747044	mRNA	Qian	ENSG00000064300	-0.436
Model-70	33747044	mRNA	Qian	ENSG00000086991	-1.253
Model-70	33747044	mRNA	Qian	ENSG00000158485	-4.726
Model-70	33747044	mRNA	Qian	ENSG00000211829	0.267
Model-71	33959151	lncRNA	Qin	ENSG00000236081	0.3071
Model-71	33959151	lncRNA	Qin	ENSG00000245526	0.2826
Model-71	33959151	lncRNA	Qin	ENSG00000261105	0.2742
Model-71	33959151	lncRNA	Qin	ENSG00000171889	0.1507
Model-71	33959151	lncRNA	Qin	ENSG00000196758	-0.1931
Model-71	33959151	lncRNA	Qin	ENSG00000235366	-0.2275
Model-71	33959151	lncRNA	Qin	ENSG00000225506	-0.2466
Model-72	33660944	mRNA	Shan	ENSG00000196924	-0.08217
Model-72	33660944	mRNA	Shan	ENSG00000152377	0.287634
Model-72	33660944	mRNA	Shan	ENSG00000018408	0.204543
Model-72	33660944	mRNA	Shan	ENSG00000106366	0.164739
Model-72	33660944	mRNA	Shan	ENSG00000075618	0.11085
Model-72	33660944	mRNA	Shan	ENSG00000115380	0.085466
Model-72	33660944	mRNA	Shan	ENSG00000007952	-0.04164
Model-72	33660944	mRNA	Shan	ENSG00000169429	-0.18518
Model-72	33660944	mRNA	Shan	ENSG00000026025	-0.70744
Model-72	33660944	mRNA	Shan	ENSG00000197405	0.376991
Model-73	32953885	mRNA	Sun-BRI	ENSG00000115361	7.06305
Model-73	32953885	mRNA	Sun-BRI	ENSG00000131480	0.813994
Model-73	32953885	mRNA	Sun-BRI	ENSG00000136960	0.065392
Model-73	32953885	mRNA	Sun-BRI	ENSG00000196839	0.060378
Model-73	32953885	mRNA	Sun-BRI	ENSG00000152642	-0.05543
Model-73	32953885	mRNA	Sun-BRI	ENSG00000157184	-0.10342
Model-74	30132881	mRNA	Sun-JCP	ENSG00000171951	0.065227
Model-74	30132881	mRNA	Sun-JCP	ENSG00000211445	0.009504
Model-74	30132881	mRNA	Sun-JCP	ENSG00000016490	0.000338
Model-74	30132881	mRNA	Sun-JCP	ENSG00000156006	-0.083975
Model-74	30132881	mRNA	Sun-JCP	ENSG00000163808	-0.119526
Model-75	28796930	mRNA	Tian	ENSG00000124006	0.49833
Model-75	28796930	mRNA	Tian	ENSG00000197930	0.407432
Model-75	28796930	mRNA	Tian	ENSG00000151748	0.306452
Model-75	28796930	mRNA	Tian	ENSG00000157103	0.252962
Model-75	28796930	mRNA	Tian	ENSG00000169213	0.22306
Model-75	28796930	mRNA	Tian	ENSG00000105971	0.077189
Model-75	28796930	mRNA	Tian	ENSG00000174938	0.076798
Model-75	28796930	mRNA	Tian	ENSG00000171951	0.047062
Model-75	28796930	mRNA	Tian	ENSG00000186340	0.040757
Model-75	28796930	mRNA	Tian	ENSG00000156535	0.038808
Model-75	28796930	mRNA	Tian	ENSG00000152104	0.015854
Model-75	28796930	mRNA	Tian	ENSG00000163956	-0.04333
Model-75	28796930	mRNA	Tian	ENSG00000132313	-0.06446
Model-76	32191346	mRNA	Tokunaga	ENSG00000275385	NA
Model-76	32191346	mRNA	Tokunaga	ENSG00000172724	NA
Model-76	32191346	mRNA	Tokunaga	ENSG00000108691	NA
Model-76	32191346	mRNA	Tokunaga	ENSG00000137077	NA
Model-76	32191346	mRNA	Tokunaga	ENSG00000277632	NA
Model-76	32191346	mRNA	Tokunaga	ENSG00000275302	NA
Model-76	32191346	mRNA	Tokunaga	ENSG00000271503	NA
Model-76	32191346	mRNA	Tokunaga	ENSG00000108700	NA
Model-76	32191346	mRNA	Tokunaga	ENSG00000169245	NA
Model-76	32191346	mRNA	Tokunaga	ENSG00000169248	NA
Model-76	32191346	mRNA	Tokunaga	ENSG00000156234	NA
Model-76	32191346	mRNA	Tokunaga	ENSG00000138755	NA
Model-77	32036725	mRNA	Wang-BIO	ENSG00000164889	0.861
Model-77	32036725	mRNA	Wang-BIO	ENSG00000140650	0.837
Model-77	32036725	mRNA	Wang-BIO	ENSG00000125352	0.603
Model-77	32036725	mRNA	Wang-BIO	ENSG00000177125	0.527
Model-77	32036725	mRNA	Wang-BIO	ENSG00000134461	0.474
Model-77	32036725	mRNA	Wang-BIO	ENSG00000184916	0.342
Model-77	32036725	mRNA	Wang-BIO	ENSG00000121742	0.15
Model-77	32036725	mRNA	Wang-BIO	ENSG00000121764	0.144
Model-77	32036725	mRNA	Wang-BIO	ENSG00000198944	-0.292
Model-77	32036725	mRNA	Wang-BIO	ENSG00000027001	-0.336
Model-77	32036725	mRNA	Wang-BIO	ENSG00000163808	-0.449
Model-77	32036725	mRNA	Wang-BIO	ENSG00000163684	-0.463
Model-77	32036725	mRNA	Wang-BIO	ENSG00000167553	-0.609
Model-77	32036725	mRNA	Wang-BIO	ENSG00000118705	-0.78
Model-77	32036725	mRNA	Wang-BIO	ENSG00000038532	-1.512
Model-78	30510449	lncRNA	Wang-CMR	ENSG00000232987	0.357
Model-78	30510449	lncRNA	Wang-CMR	ENSG00000231768	0.317
Model-78	30510449	lncRNA	Wang-CMR	ENSG00000249894	0.238
Model-78	30510449	lncRNA	Wang-CMR	ENSG00000278546	0.221
Model-78	30510449	lncRNA	Wang-CMR	ENSG00000254574	0.161
Model-78	30510449	lncRNA	Wang-CMR	ENSG00000228437	0.139
Model-78	30510449	lncRNA	Wang-CMR	ENSG00000279605	0.126
Model-78	30510449	lncRNA	Wang-CMR	ENSG00000254337	0.082
Model-78	30510449	lncRNA	Wang-CMR	ENSG00000260597	0.067
Model-78	30510449	lncRNA	Wang-CMR	ENSG00000253931	0.06
Model-78	30510449	lncRNA	Wang-CMR	ENSG00000230798	0.053
Model-78	30510449	lncRNA	Wang-CMR	ENSG00000224817	0.031
Model-78	30510449	lncRNA	Wang-CMR	ENSG00000229960	-0.113
Model-78	30510449	lncRNA	Wang-CMR	ENSG00000238042	-0.131
Model-78	30510449	lncRNA	Wang-CMR	ENSG00000196758	-0.269
Model-79	33224957	mRNA	Wang-FICDB	ENSG00000146453	0.34108
Model-79	33224957	mRNA	Wang-FICDB	ENSG00000149289	-0.58829
Model-79	33224957	mRNA	Wang-FICDB	ENSG00000109819	-0.8399
Model-79	33224957	mRNA	Wang-FICDB	ENSG00000151846	-0.99781
Model-79	33224957	mRNA	Wang-FICDB	ENSG00000196116	-1.06396
Model-79	33224957	mRNA	Wang-FICDB	ENSG00000093167	-1.30029
Model-79	33224957	mRNA	Wang-FICDB	ENSG00000180113	-2.01089
Model-80	33719345	mRNA	Wang-FIG	ENSG00000147082	3.5
Model-80	33719345	mRNA	Wang-FIG	ENSG00000077935	0.48
Model-80	33719345	mRNA	Wang-FIG	ENSG00000143429	0.34
Model-80	33719345	mRNA	Wang-FIG	ENSG00000128886	0.3
Model-80	33719345	mRNA	Wang-FIG	ENSG00000240682	0.27
Model-80	33719345	mRNA	Wang-FIG	ENSG00000258839	0.26
Model-80	33719345	mRNA	Wang-FIG	ENSG00000135218	0.19
Model-80	33719345	mRNA	Wang-FIG	ENSG00000070159	0.11
Model-80	33719345	mRNA	Wang-FIG	ENSG00000140521	0.11
Model-80	33719345	mRNA	Wang-FIG	ENSG00000140416	-0.039
Model-80	33719345	mRNA	Wang-FIG	ENSG00000158402	-0.081
Model-80	33719345	mRNA	Wang-FIG	ENSG00000114904	-0.46
Model-81	33910362	lncRNA	Wang-FO	ENSG00000179406	0.6742
Model-81	33910362	lncRNA	Wang-FO	ENSG00000225265	0.4466
Model-81	33910362	lncRNA	Wang-FO	ENSG00000166770	0.4241
Model-81	33910362	lncRNA	Wang-FO	ENSG00000196741	0.3945
Model-81	33910362	lncRNA	Wang-FO	ENSG00000242094	-0.484
Model-81	33910362	lncRNA	Wang-FO	ENSG00000231177	-0.9109
Model-82	32564470	mRNA	Wang-JCMM	ENSG00000125255	0.639
Model-82	32564470	mRNA	Wang-JCMM	ENSG00000138685	0.387
Model-82	32564470	mRNA	Wang-JCMM	ENSG00000163794	0.378
Model-82	32564470	mRNA	Wang-JCMM	ENSG00000049247	0.254
Model-82	32564470	mRNA	Wang-JCMM	ENSG00000164283	0.124
Model-82	32564470	mRNA	Wang-JCMM	ENSG00000104419	0.012
Model-82	32564470	mRNA	Wang-JCMM	ENSG00000151882	-0.094
Model-82	32564470	mRNA	Wang-JCMM	ENSG00000211829	0.129
Model-83	33787596	mRNA	Wang-Med	ENSG00000132002	0.5989
Model-83	33787596	mRNA	Wang-Med	ENSG00000162734	0.0973
Model-83	33787596	mRNA	Wang-Med	ENSG00000124333	-0.1977
Model-83	33787596	mRNA	Wang-Med	ENSG00000142655	-0.1584
Model-83	33787596	mRNA	Wang-Med	ENSG00000119782	0.2351
Model-83	33787596	mRNA	Wang-Med	ENSG00000164741	0.1991
Model-84	29774095	lncRNA	Wang-ONCO	ENSG00000224259	-0.336
Model-84	29774095	lncRNA	Wang-ONCO	ENSG00000281881	0.322
Model-84	29774095	lncRNA	Wang-ONCO	ENSG00000171889	-0.134
Model-84	29774095	lncRNA	Wang-ONCO	ENSG00000269463	-0.231
Model-85	33149738	lncRNA	Wei	ENSG00000237036	0.521879
Model-85	33149738	lncRNA	Wei	ENSG00000233901	0.221972
Model-85	33149738	lncRNA	Wei	ENSG00000269680	0.365006
Model-85	33149738	lncRNA	Wei	ENSG00000261628	0.200666
Model-85	33149738	lncRNA	Wei	ENSG00000259953	0.161174
Model-85	33149738	lncRNA	Wei	ENSG00000253930	-0.141995
Model-85	33149738	lncRNA	Wei	ENSG00000279006	-0.359889
Model-85	33149738	lncRNA	Wei	ENSG00000257740	-0.589465
Model-86	32908876	mRNA	Wu	ENSG00000102962	-0.425792
Model-86	32908876	mRNA	Wu	ENSG00000135218	0.178375
Model-86	32908876	mRNA	Wu	ENSG00000163751	-0.329438
Model-86	32908876	mRNA	Wu	ENSG00000169169	0.120658
Model-86	32908876	mRNA	Wu	ENSG00000152049	-0.15483
Model-86	32908876	mRNA	Wu	ENSG00000131196	0.242964
Model-86	32908876	mRNA	Wu	ENSG00000068831	0.229709
Model-86	32908876	mRNA	Wu	ENSG00000059804	0.217708
Model-87	33663535	mRNA	Xia	ENSG00000153936	0.5377
Model-87	33663535	mRNA	Xia	ENSG00000143575	0.6679
Model-87	33663535	mRNA	Xia	ENSG00000115677	0.5384
Model-87	33663535	mRNA	Xia	ENSG00000113552	0.4753
Model-87	33663535	mRNA	Xia	ENSG00000117632	0.3651
Model-87	33663535	mRNA	Xia	ENSG00000128039	0.3543
Model-87	33663535	mRNA	Xia	ENSG00000125826	0.3459
Model-87	33663535	mRNA	Xia	ENSG00000170312	-0.3001
Model-87	33663535	mRNA	Xia	ENSG00000167588	-0.3413
Model-87	33663535	mRNA	Xia	ENSG00000213024	-0.6322
Model-88	33324651	mRNA	Xu	ENSG00000196730	0.128135
Model-88	33324651	mRNA	Xu	ENSG00000117984	0.0881022
Model-88	33324651	mRNA	Xu	ENSG00000147889	0.0835525
Model-88	33324651	mRNA	Xu	ENSG00000168397	0.0707156
Model-88	33324651	mRNA	Xu	ENSG00000140474	0.0675592
Model-88	33324651	mRNA	Xu	ENSG00000177169	0.0191753
Model-88	33324651	mRNA	Xu	ENSG00000157168	-0.11921
Model-88	33324651	mRNA	Xu	ENSG00000197249	-0.153613
Model-89	29254165	lncRNA	Xue	ENSG00000245910	-0.921
Model-89	29254165	lncRNA	Xue	ENSG00000261780	0.8005
Model-90	33537062	mRNA	Yang	ENSG00000086475	0.05689
Model-90	33537062	mRNA	Yang	ENSG00000128567	0.032757
Model-90	33537062	mRNA	Yang	ENSG00000171792	0.020453
Model-90	33537062	mRNA	Yang	ENSG00000099194	0.002886
Model-90	33537062	mRNA	Yang	ENSG00000169299	-0.14089
Model-91	32175389	mRNA	Ye	ENSG00000138495	0.518366
Model-91	32175389	mRNA	Ye	ENSG00000151131	0.151998
Model-91	32175389	mRNA	Ye	ENSG00000204220	0.126019
Model-91	32175389	mRNA	Ye	ENSG00000188732	0.021363
Model-91	32175389	mRNA	Ye	ENSG00000099974	-0.00135
Model-91	32175389	mRNA	Ye	ENSG00000143554	-0.0091
Model-91	32175389	mRNA	Ye	ENSG00000168036	-0.05411
Model-91	32175389	mRNA	Ye	ENSG00000167600	-0.06485
Model-91	32175389	mRNA	Ye	ENSG00000162390	-0.07332
Model-91	32175389	mRNA	Ye	ENSG00000160867	-0.09593
Model-91	32175389	mRNA	Ye	ENSG00000141655	-0.11054
Model-91	32175389	mRNA	Ye	ENSG00000011376	-0.14444
Model-91	32175389	mRNA	Ye	ENSG00000167065	-0.15372
Model-91	32175389	mRNA	Ye	ENSG00000016391	-0.17884
Model-91	32175389	mRNA	Ye	ENSG00000137171	-0.25503
Model-92	32509568	mRNA	Yuan	ENSG00000170122	0.893
Model-92	32509568	mRNA	Yuan	ENSG00000138792	0.234
Model-92	32509568	mRNA	Yuan	ENSG00000197757	0.173
Model-92	32509568	mRNA	Yuan	ENSG00000179593	0.061
Model-93	33658390	mRNA	Yue-Aging	ENSG00000135218	0.0405
Model-93	33658390	mRNA	Yue-Aging	ENSG00000112715	0.0201
Model-93	33658390	mRNA	Yue-Aging	ENSG00000099139	0.0167
Model-93	33658390	mRNA	Yue-Aging	ENSG00000111206	0.0117
Model-93	33658390	mRNA	Yue-Aging	ENSG00000146674	0.00373
Model-93	33658390	mRNA	Yue-Aging	ENSG00000120885	0.00171
Model-93	33658390	mRNA	Yue-Aging	ENSG00000102265	0.00144
Model-93	33658390	mRNA	Yue-Aging	ENSG00000211896	1.33e-05
Model-93	33658390	mRNA	Yue-Aging	ENSG00000162896	-0.000151
Model-93	33658390	mRNA	Yue-Aging	ENSG00000163739	-0.000198
Model-93	33658390	mRNA	Yue-Aging	ENSG00000151882	-0.00104
Model-93	33658390	mRNA	Yue-Aging	ENSG00000118705	-0.00195
Model-93	33658390	mRNA	Yue-Aging	ENSG00000134057	-0.00482
Model-93	33658390	mRNA	Yue-Aging	ENSG00000060762	-0.00826
Model-93	33658390	mRNA	Yue-Aging	ENSG00000166851	-0.013
Model-94	33376727	mRNA	Yue-BRI	ENSG00000105281	0.6579
Model-94	33376727	mRNA	Yue-BRI	ENSG00000109452	0.3337
Model-94	33376727	mRNA	Yue-BRI	ENSG00000197122	-0.735
Model-94	33376727	mRNA	Yue-BRI	ENSG00000105173	-0.7475
Model-94	33376727	mRNA	Yue-BRI	ENSG00000117676	-0.8763
Model-94	33376727	mRNA	Yue-BRI	ENSG00000146648	0.8318
Model-95	28187432	lncRNA	Zeng	ENSG00000180869	-0.191
Model-95	28187432	lncRNA	Zeng	ENSG00000259240	0.318
Model-95	28187432	lncRNA	Zeng	ENSG00000248771	-0.163
Model-95	28187432	lncRNA	Zeng	ENSG00000251611	-0.338
Model-96	32605475	mRNA	Zhang-EBM	ENSG00000047188	-0.247451
Model-96	32605475	mRNA	Zhang-EBM	ENSG00000136231	0.153018
Model-97	30320902	lncRNA	Zhang-JCB	ENSG00000268658	2.403
Model-97	30320902	lncRNA	Zhang-JCB	ENSG00000261824	1.482
Model-97	30320902	lncRNA	Zhang-JCB	ENSG00000267058	1.1798
Model-97	30320902	lncRNA	Zhang-JCB	ENSG00000253716	0.9237
Model-97	30320902	lncRNA	Zhang-JCB	ENSG00000233522	2.9397
Model-97	30320902	lncRNA	Zhang-JCB	ENSG00000223768	2.4646
Model-97	30320902	lncRNA	Zhang-JCB	ENSG00000225756	2.0437
Model-97	30320902	lncRNA	Zhang-JCB	ENSG00000286125	0.7759
Model-98	31796117	mRNA	Zhang-JTM	ENSG00000121390	1.146
Model-98	31796117	mRNA	Zhang-JTM	ENSG00000166598	1.093
Model-98	31796117	mRNA	Zhang-JTM	ENSG00000129292	1.065
Model-98	31796117	mRNA	Zhang-JTM	ENSG00000170456	1.038
Model-98	31796117	mRNA	Zhang-JTM	ENSG00000102409	0.711
Model-98	31796117	mRNA	Zhang-JTM	ENSG00000123684	0.705
Model-98	31796117	mRNA	Zhang-JTM	ENSG00000168209	0.672
Model-98	31796117	mRNA	Zhang-JTM	ENSG00000129451	0.446
Model-98	31796117	mRNA	Zhang-JTM	ENSG00000197757	0.249
Model-98	31796117	mRNA	Zhang-JTM	ENSG00000169946	-0.69
Model-98	31796117	mRNA	Zhang-JTM	ENSG00000112715	-0.834
Model-98	31796117	mRNA	Zhang-JTM	ENSG00000108061	-0.904
Model-98	31796117	mRNA	Zhang-JTM	ENSG00000117560	-1.243
Model-98	31796117	mRNA	Zhang-JTM	ENSG00000116688	-1.489
Model-98	31796117	mRNA	Zhang-JTM	ENSG00000111405	-4.273
Model-99	32569190	mRNA	Zhang-Med	ENSG00000137801	0.2989
Model-99	32569190	mRNA	Zhang-Med	ENSG00000161958	0.3787
Model-99	32569190	mRNA	Zhang-Med	ENSG00000132693	0.2587
Model-99	32569190	mRNA	Zhang-Med	ENSG00000143125	0.2304
Model-99	32569190	mRNA	Zhang-Med	ENSG00000189334	-0.1192
Model-99	32569190	mRNA	Zhang-Med	ENSG00000172724	-0.335
Model-100	30564521	lncRNA	Zhang-PeeJ1	ENSG00000272180	4.3132
Model-100	30564521	lncRNA	Zhang-PeeJ1	ENSG00000259347	0.8131
Model-100	30564521	lncRNA	Zhang-PeeJ1	ENSG00000244541	0.4497
Model-100	30564521	lncRNA	Zhang-PeeJ1	ENSG00000253308	0.1337
Model-100	30564521	lncRNA	Zhang-PeeJ1	ENSG00000277247	0.0633
Model-100	30564521	lncRNA	Zhang-PeeJ1	ENSG00000225335	-1.5194
Model-101	30564521	lncRNA	Zhang-PeeJ2	ENSG00000180869	-0.191
Model-101	30564521	lncRNA	Zhang-PeeJ2	ENSG00000259240	0.318
Model-101	30564521	lncRNA	Zhang-PeeJ2	ENSG00000259240	-0.163
Model-101	30564521	lncRNA	Zhang-PeeJ2	ENSG00000248771	-0.191
Model-102	34168974	mRNA	Zhao	ENSG00000073282	1.4333
Model-102	34168974	mRNA	Zhao	ENSG00000140474	0.5014
Model-102	34168974	mRNA	Zhao	ENSG00000135047	0.3298
Model-102	34168974	mRNA	Zhao	ENSG00000109971	-0.5319
Model-102	34168974	mRNA	Zhao	ENSG00000050748	-0.7018
Model-103	32453965	mRNA	Zheng	ENSG00000074317	0.2023
Model-103	32453965	mRNA	Zheng	ENSG00000151224	0.1767
Model-103	32453965	mRNA	Zheng	ENSG00000163794	0.1456
Model-103	32453965	mRNA	Zheng	ENSG00000163283	0.126
Model-103	32453965	mRNA	Zheng	ENSG00000137285	0.1152
Model-103	32453965	mRNA	Zheng	ENSG00000109158	-0.0869
Model-103	32453965	mRNA	Zheng	ENSG00000002726	-0.2682
Model-103	32453965	mRNA	Zheng	ENSG00000129422	-0.3614
Model-103	32453965	mRNA	Zheng	ENSG00000117399	-0.4684
Model-104	31552190	mRNA	Zhou2019	ENSG00000065135	1.0676
Model-104	31552190	mRNA	Zhou2019	ENSG00000128590	0.826469
Model-104	31552190	mRNA	Zhou2019	ENSG00000142330	0.819951
Model-104	31552190	mRNA	Zhou2019	ENSG00000087074	0.217835
Model-104	31552190	mRNA	Zhou2019	ENSG00000035664	-0.0391981
Model-105	33102231	mRNA	Zhou2020	ENSG00000122025	1.06119
Model-105	33102231	mRNA	Zhou2020	ENSG00000135218	0.64973
Model-105	33102231	mRNA	Zhou2020	ENSG00000005884	0.50566
Model-105	33102231	mRNA	Zhou2020	ENSG00000117322	0.43809
Model-105	33102231	mRNA	Zhou2020	ENSG00000116824	0.43412
Model-105	33102231	mRNA	Zhou2020	ENSG00000104432	0.24174
Model-105	33102231	mRNA	Zhou2020	ENSG00000196352	0.03472
Model-106	32781411	mRNA	Zhu2020	ENSG00000174697	0.1524
Model-106	32781411	mRNA	Zhu2020	ENSG00000184502	0.1261
Model-106	32781411	mRNA	Zhu2020	ENSG00000160349	0.1066
Model-106	32781411	mRNA	Zhu2020	ENSG00000131015	0.0936
Model-106	32781411	mRNA	Zhu2020	ENSG00000183395	-0.4432
Model-107	33747908	mRNA	Zhu2021	ENSG00000108515	0.3989
Model-107	33747908	mRNA	Zhu2021	ENSG00000061656	0.1174
Model-107	33747908	mRNA	Zhu2021	ENSG00000113739	0.0442
Model-107	33747908	mRNA	Zhu2021	ENSG00000063660	0.02693
Model-107	33747908	mRNA	Zhu2021	ENSG00000122884	0.0239
Model-108	31572060	mRNA	Zou	ENSG00000175938	0.112
Model-108	31572060	mRNA	Zou	ENSG00000165140	0.082
Model-108	31572060	mRNA	Zou	ENSG00000112715	0.0733
Model-108	31572060	mRNA	Zou	ENSG00000167508	0.043
Model-108	31572060	mRNA	Zou	ENSG00000183087	0.014
Model-108	31572060	mRNA	Zou	ENSG00000100243	-0.003
Model-108	31572060	mRNA	Zou	ENSG00000196323	-0.003
Model-108	31572060	mRNA	Zou	ENSG00000135679	-0.013
Model-108	31572060	mRNA	Zou	ENSG00000186314	-0.025
Model-108	31572060	mRNA	Zou	ENSG00000113328	-0.026
Model-108	31572060	mRNA	Zou	ENSG00000138439	-0.032
Model-108	31572060	mRNA	Zou	ENSG00000138794	-0.045
Model-108	31572060	mRNA	Zou	ENSG00000131323	-0.06
Model-108	31572060	mRNA	Zou	ENSG00000160208	-0.129
Model-109	33767290	mRNA	Zuo	ENSG00000107317	0.0102
Model-109	33767290	mRNA	Zuo	ENSG00000211445	0.0076
Model-109	33767290	mRNA	Zuo	ENSG00000067225	0.0011
Model-109	33767290	mRNA	Zuo	ENSG00000153395	0.0052
Model-109	33767290	mRNA	Zuo	ENSG00000135220	-0.0041
Model-109	33767290	mRNA	Zuo	ENSG00000167315	-0.0044
Model-109	33767290	mRNA	Zuo	ENSG00000145293	-0.006
Model-109	33767290	mRNA	Zuo	ENSG00000079462	-0.0119
Model-109	33767290	mRNA	Zuo	ENSG00000173175	0.0934
Model-109	33767290	mRNA	Zuo	ENSG00000161533	-0.0461
Model-109	33767290	mRNA	Zuo	ENSG00000157184	-0.0578
Model-109	30627052	mRNA	Zuo	ENSG00000167311	0.231803
Model-109	30627052	mRNA	Zuo	ENSG00000080224	0.0951336
Model-109	30627052	mRNA	Zuo	ENSG00000102265	0.226261
