# Supplementary material for: Machine learning-based integration develops an immune-derived lncRNA signature for improving outcomes in colorectal cancer
Source: Nat Commun. 2022 Feb 10;13:816. doi: 10.1038/s41467-022-28421-6 (PMC8831564; doi:10.1038/s41467-022-28421-6)
Supplement: Supplementary file 7 — Supplementary Data 5 [file 41467_2022_28421_MOESM7_ESM.xlsx]

## Sheet: Sheet1
Supplementary Data 5. Details of baseline information in 17 public datasets and an in-house dataset.
Accession	TCGA-CRC	GSE17536	GSE17537	GSE29621	GSE38832	GSE39582	GSE72970	GSE31595	GSE92921	GSE143985	GSE161158	GSE19860	GSE19862	GSE28702	GSE62080	GSE69657	GSE45404	qPCR assay
Platform	Illumina RNAseq	Affymetrix Human Genome U133 Plus 2.0 Array
GPL		GPL570
PMID		19914252	22115830	22362069	25320007	23700391	28284171	22710688	30972258	32328985	10.1101/2020.02.16.20023663	31893575		22095227	17327601	23647300	26023803
Number of Patients (%)	584 (100%)	177 (100%)	55 (100%)	65 (100%)	122 (100%)	573 (100%)	124 (100%)	37 (100%)	59 (100%)	91 (100%)	174 (100%)	40 (100%)	14 (100%)	83 (100%)	21 (100%)	30 (100%)	42 (100%)	232 (100%)
Age
≤65	256 (43.8)	83 (46.9)	33 (60.0)			227 (39.6)	74 (59.7)	9 (24.3)			87 (50.0)					24 (80.0)	29 (69.0)	101 (43.5)
>65	328 (56.2)	94 (53.1)	22 (40.0)			345 (60.2)	50 (40.3)	28 (75.7)			87 (50.0)					6 (20.0)	13 (31.0)	131 (56.5)
Not available						1 (0.2)
Gender
Male	318 (54.5)	96 (54.2)	26 (47.3)	40 (61.5)		317 (55.3)	74 (59.7)	15 (40.5)								21 (70.0)	24 (57.1)	126 (54.3)
Female	266 (45.5)	81 (45.8)	27 (52.7)	25 (38.5)		256 (44.7)	50 (40.3)	22 (59.5)								9 (30.0)	18 (42.9)	106 (45.7)
T stage
T1+T2	121 (20.7)			8 (12.3)		60 (10.5)	8 ( 6.5)									3 (10.0)		40 (17.2)
T3+T4	461 (78.9)			57 (87.7)		489 (85.3)	87 (70.2)									27 (90.0)		192 (82.8)
Not available	2 ( 0.3)					24 (4.2)	29 (23.4)
N stage
N0	331 (56.7)			33 (50.8)		307 (53.6)	14 (11.3)									0 (0.0)		177 (76.3)
N1+N2	250 (42.8)			32 (49.2)		234 (40.8)	81 (65.3)									30 (100.0)		55 (23.7)
Not available	3 (0.5)					32 ( 5.6)	29 (23.4)
M stage
M0	435 (74.5)			47 (71.9)		491 (85.7)	22 (17.7)									0 (0.0)		203 (87.5)
M1	82 (14.0)			18 (28.1)		60 (10.5)	102 (82.3)									30 (100.0)		29 (12.5)
Not available	67 (11.5)					22 (3.8)
AJCC stage
I+II	313 (53.6)	81 (45.8)	19 (34.5)	29 (44.6)	53 (43.4)	302 (52.7)		20 (54.1)	43 (72.9)	55 (60.4)	90 (51.7)					0 (0.0)		122 (52.6)
III+IV	251 (43.0)	96 (54.2)	36 (65.5)	36 (55.4)	69 (56.6)	267 (46.6)		17 (45.9)	16 (27.1)	36 (39.6)	84 (48.3)					30 (100.0)		110 (47.4)
Not available	20 ( 3.4)					4 (0.7)
TP53
WT						507 (88.5)			24 (40.7)	38 (41.8)
Mut						66 (11.5)			35 (59.3)	53 (58.2)
KRAS
WT						463 (80.8)			36 (61.0)	56 (61.5)
Mut						110 (19.2)			23 (39.0)	35 (38.5)
BRAF
WT						550 (96.0)			57 (96.6)	89 (97.8)
Mut						23 (4.0)			2 (3.4)	2 (2.2)
Microsatellite state
MSI-L/MSS/pMMR	312 (53.4)					454 (79.2)			54 (91.4)	86 (94.4)								139 (60.0)
MSI-H	54 (9.2)					73 (12.7)			5 (8.6)	5 (5.6)								65 (28.0)
Not available	218 (37.3)					46 (8.0)												28 (12.0)
Survival status
Alive	121 (20.7)	73 (41.2)	35 (63.6)	40 (61.5)	94 (77.0)	383 (66.8)	32 (25.8)											170 (73.3)
Dead	463 (79.3)	104 (58.8)	20 (36.4)	25 (38.5)	28 (23.0)	190 (33.2)	92 (74.2)											62 (26.7)
Relapse status
No	202 (34.6)	109 (61.6)	36 (65.5)	56 (83.0)	83 (68.0)	389 (67.9)	10 (8.1)	29 (78.4)	53 (89.8)	76 (83.5)	128 (73.6)							152 (65.5)
Yes	29 (5.0)	36 (20.3)	19 (34.5)	9 (17.0)	9 (7.4)	179 (31.2)	114 (91.9)	8 (21.6)	6 (10.2)	15 (16.5)	46 (26.4)							80 (34.5)
Not available	353 (60.4)	32 (18.1)			30 (24.6)	5 (0.9)
Adjuvant chemotherapy
No				27 (41.5)		317 (55.3)	0 (0)			69 (74.4)		0 (0)						143 (62.1)
Yes				38 (58.5)		240 (41.9)	124 (100)			22 (25.6)		40 (100)						88 (37.9)
Not available						16 (2.8)
Response to ACT
No							61 (49.2)					25 (62.5)		42 (50.6)	12 (57.1)	17 (56.7)	23 (54.8)	53 (60.2)
Yes							63 (50.8)					15 (37.5)		41 (49.4)	9 (42.9)	13 (43.3)	19 (45.2)	35 (39.8)
Bevacizumab
No							96 (77.4)					28 (70.0)	0 (0)
Yes							28 (22.6)					12 (30.0)	14 (100)
Not available
Response to Bevacizumab
No							16 (57.1)					7 (58.3)	7 (50.0)
Yes							12 (42.9)					5 (41.7)	7 (50.0)
Pembrolizumab
No																		167 (72.0)
Yes																		65 (28.0)
Response to Pembrolizumab
No																		42 (64.6)
Yes																		23 (35.4)
