# Supplementary material for: Machine learning-based integration develops an immune-derived lncRNA signature for improving outcomes in colorectal cancer
Source: Nat Commun. 2022 Feb 10;13:816. doi: 10.1038/s41467-022-28421-6 (PMC8831564; doi:10.1038/s41467-022-28421-6)
Supplement: Supplementary file 8 — Supplementary Data 6 [file 41467_2022_28421_MOESM8_ESM.xlsx]

## Sheet: Sheet1
Supplementary Data 6. The forward and reverse primers for qRT-PCR.
Ensembl	Symbols	Forward (5’- to 3’-)	Reverse (5’- to 3’-)	Tm	Amplicon size
ENSG00000130600	H19	ATCAAAGACACCATCGGAACAG	CAGGAAAGCTCAGAAACAAAGAG	83.06-83.37		207
NSG00000184856	LINC00308	ATTCAGATACCCTCACGCCACT	TGGAAACCAGCATTGGACAAGA	86.09-86.48		210
ENSG00000225187	Lnc-EPCAM-6	TCTGACTTGAAGGAGGAAGGATGT	GAAAGAAGCCTAGAGCTGGTGGT	86.24-86.38		196
ENSG00000228878	SEPTIN7-DT	AGGATGATGATGGCAGACAATG	ATTCCTTTGAGAACATGCCCTT	84.22-84.55		210
ENSG00000232519	Lnc-ASH1L-2	ACGACTAATAACCTGTGGACTGGC	AATGGACTATTCCGCAGTGATG	86.96-87.23		193
ENSG00000236301	MRGPRG-AS1	ACCACAGGAAGAACACTGGAC	TCTGGCTTGAGCTGACACAC	88.07-88.39		113
ENSG00000247095	MIR210HG	TGTCTGCTGAGCCTGCCTTCT	AGTCGCCGTCTGGCAGTAAG	87.02-87.41		297
ENSG00000247363	LOC100507250	TGTTCCTGGTTGCGTTTAGCC	AACACGCTGAGGATTGTGGAAC	89.32-89.75		149
ENSG00000259450	Lnc-FSIP1-4	ACACCAGGCTGAAATCAAACC	GGAACCCATGCACAAACTGA	82.31-82.77		111
ENSG00000261305	Lnc-LRRC61-1	GCCCTGTCTTGGGTCCTTTAC	CAGGAAAGGCAGATGCAGGATA	87.96-88.31		248
ENSG00000268307	LINC02560	CCGCATTCTCCGTCTTAACCA	GTGTCAGGCAGCCTCTTTGTTT	88.45-88.93		214
ENSG00000271133	LOC101927811	CGTGATCCCAACCTTAGCAAC	ACTCCATAGCACTGGCACCTGA	82.87-83.19		200
ENSG00000233184	LOC102606465	CCAATGCCTGATGGAATGATAG	GGGCTCCAAGAATACAACAAGA	85.34-85.78		207
ENSG00000242258	LINC00996	GAGCTTAGACCTGCTTCCACTTTC	GAGCTTAGACCTGCTTCCACTTTC	89.12-89.87		142
ENSG00000260979	Lnc-PMM2-4	TGGAAGCACCTTGAGGAAGAAAT	TCATTCCCAGCCTGTATCCCA	86.01-86.38		176
ENSG00000268635	Lnc-AQP11-4	AAATCTGATGATGTCCTCCCGT	GGCCAGTCAGCTAAGTAGGGAAG	82.16-82.51		225
ENSG00000111640	GAPDH	AACGATTTGGTCGTATTGG	TTGATTTTGGAGGGATCTCG	86.13-86.44		233
